# Supplementary material for: Methyl 4-(3-chloro­prop­oxy)-5-meth­oxy-2-nitro­benzoate
Source: Acta Crystallogr Sect E Struct Rep Online. 2009 Mar 19;65(Pt 4):o781. doi: 10.1107/S1600536809009076 (PMC2969097; doi:10.1107/S1600536809009076)
Supplement: Supplementary file 1 [file e-65-0o781-sup1.cif]

##############################################################################
###                                                                        ###
###        Electronic paper (Acta Crystallographica Section E)             ###
###                                                                        ###
##############################################################################
#                                                                            #
# This CIF contains the data in a paper accepted for publication in Acta     #
# Crystallographica Section E. It conforms to the requirements of Notes      #
# for Authors for Section E, and has been peer reviewed under the auspices   #
# of the IUCr Commission on Journals.                                        #
#                                                                            #
# Full details of the Crystallographic Information File format               #
# are given in the paper "The Crystallographic Information File (CIF):       #
# a New Standard Archive File for Crystallography" by S. R. Hall, F. H.      #
# Allen and I. D. Brown [Acta Cryst. (1991), A47, 655-685].                  #
#                                                                            #
# The current version of the core CIF dictionary is obtainable from          #
# ftp://ftp.iucr.org/pub/cif_core.dic. The current version number is 2.4.    #
#                                                                            #
# Software is freely available for graphical display of the structure(s) in  #
# this CIF.  For information consult the CIF home page http://www.iucr.org/  #
# cif/home.html                                                              #
#                                                                            #
# This file may be used for bona fide research purposes within the           #
# scientific community so long as proper attribution is given to the journal # 
# article from which it was obtained.                                        #
#                                                                            #
##############################################################################
                                             
data_global
_audit_creation_method     'from SHELXL97 CIF and IUCr SHELXL97-template'
_journal_date_recd_electronic     2009-03-09
_journal_date_accepted     2009-03-12
_journal_name_full     'Acta Crystallographica, Section E'
_journal_year     2009
_journal_volume     65
_journal_issue      4
_journal_page_first     o781
_journal_page_last     o781
_journal_paper_category     QO
_journal_coeditor_code     HK2642
_publ_contact_author_name     'Wang, Hai-bo'
_publ_contact_author_address
;
College of Light Industry and Food Science,
Nanjing University of Technology,
Xinmofan Road No. 5 Nanjing,
Nanjing 210009
People's Republic of China
;
_publ_contact_author_email     wanghaibo@njut.edu.cn
_publ_contact_author_fax     '86 25  83369345'
_publ_contact_author_phone     '86 25 83587440'
_publ_section_title
;
Methyl 4-(3-chloropropoxy)-5-methoxy-2-nitrobenzoate
;
loop_
    _publ_author_name
    _publ_author_address
    'Zhang, Min'
;
College of Science, and
College of Light Industry and Food Science,
Nanjing University of Technology,
Xinmofan Road No. 5 Nanjing,
Nanjing 210009
People's Republic of China
;
    'Lu, Ran-zhe'
;
College of Science, and
College of Light Industry and Food Science,
Nanjing University of Technology,
Xinmofan Road No. 5 Nanjing,
Nanjing 210009
People's Republic of China
;
    'Han, Lu-na'
;
College of Science, and
College of Light Industry and Food Science,
Nanjing University of Technology,
Xinmofan Road No. 5 Nanjing,
Nanjing 210009
People's Republic of China
;
    'Wei, Wen-bin'
;
College of Science, and
College of Light Industry and Food Science,
Nanjing University of Technology,
Xinmofan Road No. 5 Nanjing,
Nanjing 210009
People's Republic of China
;
    'Wang, Hai-bo'
;
College of Light Industry and Food Science,
Nanjing University of Technology,
Xinmofan Road No. 5 Nanjing,
Nanjing 210009
People's Republic of China
;
data_I
_audit_creation_method     SHELXL-97
_chemical_name_systematic
;
Methyl 4-(3-chloropropoxy)-5-methoxy-2-nitrobenzoate
;
_chemical_name_common     ?
_chemical_formula_moiety     'C12 H14 Cl N O6'
_chemical_formula_sum     'C12 H14 Cl N O6'
_chemical_formula_iupac     'C12 H14 Cl N O6'
_chemical_formula_weight     303.69
_chemical_melting_point     337
_symmetry_cell_setting     monoclinic
_symmetry_space_group_name_H-M     'P 21/c'
_symmetry_space_group_name_Hall     '-P 2ybc'
loop_
    _symmetry_equiv_pos_as_xyz
    'x, y, z'
    '-x, y+1/2, -z+1/2'
    '-x, -y, -z'
    'x, -y-1/2, z-1/2'
_cell_length_a     23.150(5)
_cell_length_b     15.013(3)
_cell_length_c     8.0700(16)
_cell_angle_alpha     90.00
_cell_angle_beta     93.42(3)
_cell_angle_gamma     90.00
_cell_volume     2799.7(10)
_cell_formula_units_Z     8
_cell_measurement_reflns_used     25
_cell_measurement_theta_min     10
_cell_measurement_theta_max     13
_cell_measurement_temperature     294(2)
_exptl_crystal_description     needle
_exptl_crystal_colour     yellow
_exptl_crystal_size_max     0.30
_exptl_crystal_size_mid     0.20
_exptl_crystal_size_min     0.20
_exptl_crystal_density_diffrn     1.441
_exptl_crystal_density_meas     ?
_exptl_crystal_density_method     'not measured'
_exptl_crystal_F_000     1264
_exptl_absorpt_coefficient_mu     0.297
_exptl_absorpt_correction_type     psi-scan
_exptl_absorpt_process_details     '(North <i>et al.</i>,  1968)'
_exptl_absorpt_correction_T_min     0.9162
_exptl_absorpt_correction_T_max     0.9430
_exptl_special_details
;
;
_diffrn_ambient_temperature     294(2)
_diffrn_radiation_type     MoK\a
_diffrn_radiation_wavelength     0.71073
_diffrn_radiation_source     'fine-focus sealed tube'
_diffrn_radiation_monochromator     graphite
_diffrn_measurement_device_type     'Enraf--Nonius CAD-4'
_diffrn_measurement_method     '\w/2\q'
_diffrn_detector_area_resol_mean     ?
_diffrn_reflns_number     5208
_diffrn_reflns_av_R_equivalents     0.0377
_diffrn_reflns_av_sigmaI/netI     0.0634
_diffrn_reflns_theta_min     1.62
_diffrn_reflns_theta_max     25.30
_diffrn_reflns_theta_full     25.30
_diffrn_measured_fraction_theta_max     0.996
_diffrn_measured_fraction_theta_full     0.996
_diffrn_reflns_limit_h_min     0
_diffrn_reflns_limit_h_max     27
_diffrn_reflns_limit_k_min     0
_diffrn_reflns_limit_k_max     18
_diffrn_reflns_limit_l_min     -9
_diffrn_reflns_limit_l_max     9
_diffrn_standards_number     3
_diffrn_standards_interval_count     ?
_diffrn_standards_interval_time     120
_diffrn_standards_decay_%     1
_refine_special_details
;
 Refinement of F^2^ against ALL reflections.  The weighted R-factor wR and
 goodness of fit S are based on F^2^, conventional R-factors R are based
 on F, with F set to zero for negative F^2^. The threshold expression of
 F^2^ > 2sigma(F^2^) is used only for calculating R-factors(gt) etc. and is
 not relevant to the choice of reflections for refinement.  R-factors based
 on F^2^ are statistically about twice as large as those based on F, and R-
 factors based on ALL data will be even larger.
;
_reflns_number_total     5096
_reflns_number_gt     2874
_reflns_threshold_expression     I>2\s(I)
_refine_ls_structure_factor_coef     Fsqd
_refine_ls_matrix_type     full
_refine_ls_R_factor_all     0.1271
_refine_ls_R_factor_gt     0.0650
_refine_ls_wR_factor_gt     0.1325
_refine_ls_wR_factor_ref     0.1621
_refine_ls_goodness_of_fit_ref     1.030
_refine_ls_restrained_S_all     1.030
_refine_ls_number_reflns     5096
_refine_ls_number_parameters     362
_refine_ls_number_restraints     0
_refine_ls_hydrogen_treatment     constr
_refine_ls_weighting_scheme     calc
_refine_ls_weighting_details
          'calc w=1/[\s^2^(Fo^2^)+(0.0567P)^2^+1.915P] where P=(Fo^2^+2Fc^2^)/3'
_atom_sites_solution_hydrogens     geom
_atom_sites_solution_primary     direct
_atom_sites_solution_secondary     difmap
_refine_ls_shift/su_max     0.000
_refine_ls_shift/su_mean     0.000
_refine_diff_density_max     0.399
_refine_diff_density_min     -0.298
_refine_ls_extinction_method     'SHELXL97 (Sheldrick, 2008)'
_refine_ls_extinction_coef     0.0049(6)
_refine_ls_extinction_expression
                                  'Fc^*^=kFc[1+0.001xFc^2^\l^3^/sin(2\q)]^-1/4^'
loop_
    _atom_type_symbol
    _atom_type_description
    _atom_type_scat_dispersion_real
    _atom_type_scat_dispersion_imag
    _atom_type_scat_source
    'C' 'C' 0.0033 0.0016
                         'International Tables Vol C Tables 4.2.6.8 and 6.1.1.4'
    'H' 'H' 0.0000 0.0000
                         'International Tables Vol C Tables 4.2.6.8 and 6.1.1.4'
    'N' 'N' 0.0061 0.0033
                         'International Tables Vol C Tables 4.2.6.8 and 6.1.1.4'
    'O' 'O' 0.0106 0.0060
                         'International Tables Vol C Tables 4.2.6.8 and 6.1.1.4'
    'Cl' 'Cl' 0.1484 0.1585
                         'International Tables Vol C Tables 4.2.6.8 and 6.1.1.4'
_computing_data_collection     'CAD-4 Software (Enraf--Nonius, 1989)'
_computing_cell_refinement     'CAD-4 Software (Enraf--Nonius, 1989)'
_computing_data_reduction     'XCAD4 (Harms & Wocadlo, 1995)'
_computing_structure_solution     'SHELXS97 (Sheldrick, 2008)'
_computing_structure_refinement     'SHELXL97 (Sheldrick, 2008)'
_computing_molecular_graphics     'ORTEP-3 for Windows (Farrugia, 1997)'
_computing_publication_material     'SHELXTL (Sheldrick, 2008)'
loop_
    _atom_site_type_symbol
    _atom_site_label
    _atom_site_fract_x
    _atom_site_fract_y
    _atom_site_fract_z
    _atom_site_U_iso_or_equiv
    _atom_site_adp_type
    _atom_site_calc_flag
    _atom_site_refinement_flags
    _atom_site_occupancy
    _atom_site_disorder_assembly
    _atom_site_disorder_group
    Cl Cl1 0.26534(6) 0.48992(8) 0.29390(17) 0.0758(4) Uani d . 1 . .
    Cl Cl2 0.30461(6) 0.79461(8) 0.6560(2) 0.0888(5) Uani d . 1 . .
    O O1 -0.10537(13) 0.2705(2) 0.1972(5) 0.0846(11) Uani d . 1 . .
    O O2 -0.05735(14) 0.1596(2) 0.3282(4) 0.0714(9) Uani d . 1 . .
    O O3 -0.06317(19) 0.3963(3) 0.4296(5) 0.1081(15) Uani d . 1 . .
    O O4 -0.05061(16) 0.5014(2) 0.2559(6) 0.0970(13) Uani d . 1 . .
    O O5 0.13459(12) 0.23218(18) 0.0445(4) 0.0559(8) Uani d . 1 . .
    O O6 0.14060(12) 0.40304(18) 0.0445(4) 0.0593(8) Uani d . 1 . .
    O O7 0.40610(12) 0.06586(17) 0.5910(4) 0.0558(8) Uani d . 1 . .
    O O8 0.48185(14) 0.1024(2) 0.7607(4) 0.0740(10) Uani d . 1 . .
    O O9 0.53876(12) 0.3392(2) 0.6019(4) 0.0637(9) Uani d . 1 . .
    O O10 0.51561(13) 0.2122(2) 0.4944(4) 0.0694(9) Uani d . 1 . .
    O O11 0.28231(11) 0.33078(17) 0.7787(4) 0.0528(7) Uani d . 1 . .
    O O12 0.34201(12) 0.46634(17) 0.7009(4) 0.0538(8) Uani d . 1 . .
    N N1 -0.04080(17) 0.4270(3) 0.3109(6) 0.0687(11) Uani d . 1 . .
    N N2 0.50447(14) 0.2793(2) 0.5715(4) 0.0466(8) Uani d . 1 . .
    C C1 -0.1592(2) 0.2271(5) 0.2275(9) 0.124(3) Uani d . 1 . .
    H H1A -0.1907 0.2607 0.1761 0.185 Uiso calc R 1 . .
    H H1B -0.1635 0.2237 0.3449 0.185 Uiso calc R 1 . .
    H H1C -0.1593 0.1681 0.1816 0.185 Uiso calc R 1 . .
    C C2 -0.05727(18) 0.2299(3) 0.2610(6) 0.0554(11) Uani d . 1 . .
    C C3 -0.00469(17) 0.2813(3) 0.2209(5) 0.0477(10) Uani d . 1 . .
    C C4 0.00118(18) 0.3722(3) 0.2282(5) 0.0495(10) Uani d . 1 . .
    C C5 0.04788(18) 0.4163(3) 0.1691(5) 0.0542(11) Uani d . 1 . .
    H H5A 0.0498 0.4781 0.1724 0.065 Uiso calc R 1 . .
    C C6 0.09190(17) 0.3675(3) 0.1046(5) 0.0474(10) Uani d . 1 . .
    C C7 0.08873(17) 0.2742(3) 0.1040(5) 0.0463(10) Uani d . 1 . .
    C C8 0.04040(17) 0.2321(3) 0.1598(5) 0.0476(10) Uani d . 1 . .
    H H8A 0.0380 0.1702 0.1564 0.057 Uiso calc R 1 . .
    C C9 0.1376(2) 0.1372(3) 0.0606(6) 0.0626(12) Uani d . 1 . .
    H H9A 0.1721 0.1159 0.0133 0.094 Uiso calc R 1 . .
    H H9B 0.1043 0.1109 0.0033 0.094 Uiso calc R 1 . .
    H H9C 0.1384 0.1213 0.1759 0.094 Uiso calc R 1 . .
    C C10 0.1491(2) 0.4975(3) 0.0631(7) 0.0645(13) Uani d . 1 . .
    H H10A 0.1494 0.5140 0.1794 0.077 Uiso calc R 1 . .
    H H10B 0.1182 0.5297 0.0031 0.077 Uiso calc R 1 . .
    C C11 0.2060(2) 0.5190(3) -0.0057(6) 0.0638(13) Uani d . 1 . .
    H H11A 0.2128 0.5825 0.0057 0.077 Uiso calc R 1 . .
    H H11B 0.2037 0.5053 -0.1234 0.077 Uiso calc R 1 . .
    C C12 0.25688(19) 0.4705(3) 0.0750(6) 0.0612(12) Uani d . 1 . .
    H H12A 0.2918 0.4893 0.0241 0.073 Uiso calc R 1 . .
    H H12B 0.2521 0.4071 0.0553 0.073 Uiso calc R 1 . .
    C C13 0.4229(2) -0.0264(3) 0.6021(7) 0.0748(15) Uani d . 1 . .
    H H13A 0.3962 -0.0617 0.5344 0.112 Uiso calc R 1 . .
    H H13B 0.4226 -0.0458 0.7154 0.112 Uiso calc R 1 . .
    H H13C 0.4611 -0.0332 0.5638 0.112 Uiso calc R 1 . .
    C C14 0.43940(17) 0.1222(3) 0.6788(5) 0.0433(10) Uani d . 1 . .
    C C15 0.41457(15) 0.2145(2) 0.6687(4) 0.0367(9) Uani d . 1 . .
    C C16 0.35887(16) 0.2280(2) 0.7183(5) 0.0409(9) Uani d . 1 . .
    H H16A 0.3365 0.1790 0.7442 0.049 Uiso calc R 1 . .
    C C17 0.33587(16) 0.3122(2) 0.7300(5) 0.0397(9) Uani d . 1 . .
    C C18 0.36847(16) 0.3871(2) 0.6871(5) 0.0415(9) Uani d . 1 . .
    C C19 0.42370(16) 0.3744(2) 0.6376(5) 0.0418(9) Uani d . 1 . .
    H H19A 0.4460 0.4231 0.6098 0.050 Uiso calc R 1 . .
    C C20 0.44601(15) 0.2890(2) 0.6293(4) 0.0378(9) Uani d . 1 . .
    C C21 0.24745(17) 0.2586(3) 0.8302(5) 0.0521(11) Uani d . 1 . .
    H H21A 0.2108 0.2811 0.8613 0.078 Uiso calc R 1 . .
    H H21B 0.2667 0.2292 0.9235 0.078 Uiso calc R 1 . .
    H H21C 0.2414 0.2171 0.7404 0.078 Uiso calc R 1 . .
    C C22 0.3705(2) 0.5435(3) 0.6460(6) 0.0567(11) Uani d . 1 . .
    H H22A 0.3781 0.5384 0.5295 0.068 Uiso calc R 1 . .
    H H22B 0.4070 0.5523 0.7096 0.068 Uiso calc R 1 . .
    C C23 0.3290(2) 0.6207(3) 0.6738(7) 0.0680(14) Uani d . 1 . .
    H H23A 0.2931 0.6108 0.6080 0.082 Uiso calc R 1 . .
    H H23B 0.3201 0.6222 0.7897 0.082 Uiso calc R 1 . .
    C C24 0.3531(2) 0.7046(3) 0.6292(8) 0.0895(18) Uani d . 1 . .
    H H24A 0.3629 0.7024 0.5141 0.107 Uiso calc R 1 . .
    H H24B 0.3885 0.7149 0.6969 0.107 Uiso calc R 1 . .
loop_
    _atom_site_aniso_label
    _atom_site_aniso_U_11
    _atom_site_aniso_U_22
    _atom_site_aniso_U_33
    _atom_site_aniso_U_12
    _atom_site_aniso_U_13
    _atom_site_aniso_U_23
    Cl1 0.0858(9) 0.0698(8) 0.0709(8) -0.0107(7) -0.0018(7) -0.0109(7)
    Cl2 0.0811(9) 0.0518(7) 0.1376(13) 0.0225(6) 0.0417(9) 0.0179(8)
    O1 0.049(2) 0.095(3) 0.111(3) -0.0011(18) 0.0157(19) 0.046(2)
    O2 0.071(2) 0.066(2) 0.079(2) -0.0029(17) 0.0184(18) 0.0170(19)
    O3 0.124(3) 0.119(3) 0.087(3) 0.048(3) 0.053(3) 0.017(3)
    O4 0.088(3) 0.059(2) 0.148(4) 0.018(2) 0.037(2) 0.006(2)
    O5 0.0529(18) 0.0488(17) 0.068(2) -0.0020(14) 0.0179(15) -0.0026(15)
    O6 0.0515(18) 0.0475(17) 0.080(2) -0.0126(14) 0.0128(16) -0.0039(15)
    O7 0.0585(18) 0.0382(15) 0.069(2) 0.0053(14) -0.0072(15) -0.0044(15)
    O8 0.064(2) 0.064(2) 0.089(2) 0.0219(17) -0.0301(19) -0.0083(18)
    O9 0.0436(17) 0.071(2) 0.078(2) -0.0114(16) 0.0142(15) -0.0192(17)
    O10 0.062(2) 0.060(2) 0.089(2) 0.0059(16) 0.0290(18) -0.0250(18)
    O11 0.0425(16) 0.0458(16) 0.072(2) 0.0063(13) 0.0190(14) -0.0015(15)
    O12 0.0547(18) 0.0370(15) 0.072(2) 0.0082(13) 0.0231(15) 0.0010(14)
    N1 0.062(3) 0.070(3) 0.075(3) 0.008(2) 0.011(2) 0.000(2)
    N2 0.041(2) 0.051(2) 0.049(2) 0.0044(17) 0.0083(16) -0.0039(18)
    C1 0.048(3) 0.155(6) 0.171(7) -0.014(4) 0.023(4) 0.067(5)
    C2 0.048(3) 0.068(3) 0.052(3) 0.001(2) 0.014(2) 0.001(2)
    C3 0.044(2) 0.056(3) 0.043(2) 0.004(2) 0.0049(19) 0.001(2)
    C4 0.046(2) 0.055(3) 0.048(3) 0.005(2) 0.005(2) -0.008(2)
    C5 0.052(3) 0.045(2) 0.065(3) -0.001(2) -0.003(2) -0.003(2)
    C6 0.043(2) 0.051(3) 0.048(3) -0.005(2) 0.000(2) -0.001(2)
    C7 0.048(3) 0.046(2) 0.044(2) -0.002(2) 0.000(2) -0.006(2)
    C8 0.050(3) 0.044(2) 0.049(3) -0.005(2) 0.006(2) 0.001(2)
    C9 0.063(3) 0.049(3) 0.078(3) -0.001(2) 0.017(2) -0.006(2)
    C10 0.060(3) 0.042(2) 0.092(4) -0.007(2) 0.002(3) 0.003(2)
    C11 0.073(3) 0.047(3) 0.071(3) -0.014(2) 0.004(3) 0.005(2)
    C12 0.058(3) 0.059(3) 0.067(3) -0.009(2) 0.013(2) -0.007(2)
    C13 0.082(4) 0.036(2) 0.106(4) 0.005(2) 0.001(3) 0.000(3)
    C14 0.044(2) 0.046(2) 0.041(2) 0.004(2) 0.0054(19) -0.0019(19)
    C15 0.038(2) 0.039(2) 0.033(2) 0.0017(17) 0.0013(17) -0.0016(17)
    C16 0.041(2) 0.036(2) 0.046(2) -0.0013(17) 0.0048(18) 0.0002(18)
    C17 0.036(2) 0.044(2) 0.040(2) 0.0053(18) 0.0084(17) -0.0025(18)
    C18 0.046(2) 0.039(2) 0.041(2) 0.0089(19) 0.0060(18) -0.0043(18)
    C19 0.049(2) 0.039(2) 0.039(2) -0.0025(18) 0.0081(18) -0.0030(18)
    C20 0.035(2) 0.044(2) 0.035(2) 0.0052(17) 0.0059(16) -0.0034(17)
    C21 0.046(2) 0.058(3) 0.053(3) -0.004(2) 0.013(2) -0.004(2)
    C22 0.068(3) 0.040(2) 0.063(3) 0.007(2) 0.016(2) 0.001(2)
    C23 0.074(3) 0.046(3) 0.087(4) 0.006(2) 0.030(3) -0.001(3)
    C24 0.080(4) 0.061(3) 0.131(5) 0.013(3) 0.036(4) -0.002(3)
_geom_special_details
;
 All esds (except the esd in the dihedral angle between two l.s. planes)
 are estimated using the full covariance matrix.  The cell esds are taken
 into account individually in the estimation of esds in distances, angles
 and torsion angles; correlations between esds in cell parameters are only
 used when they are defined by crystal symmetry.  An approximate (isotropic)
 treatment of cell esds is used for estimating esds involving l.s. planes.
;
loop_
    _geom_bond_atom_site_label_1
    _geom_bond_atom_site_label_2
    _geom_bond_site_symmetry_2
    _geom_bond_distance
    _geom_bond_publ_flag
    Cl1 C12 . 1.789(5) ?
    Cl2 C24 . 1.778(5) ?
    O1 C2 . 1.345(5) ?
    O1 C1 . 1.439(5) ?
    O2 C2 . 1.187(5) ?
    O3 N1 . 1.208(5) ?
    O4 N1 . 1.218(5) ?
    O5 C7 . 1.348(5) ?
    O5 C9 . 1.433(5) ?
    O6 C6 . 1.363(4) ?
    O6 C10 . 1.438(5) ?
    O7 C14 . 1.322(5) ?
    O7 C13 . 1.440(5) ?
    O8 C14 . 1.189(4) ?
    O9 N2 . 1.215(4) ?
    O10 N2 . 1.220(4) ?
    O11 C17 . 1.352(4) ?
    O11 C21 . 1.427(4) ?
    O12 C18 . 1.346(4) ?
    O12 C22 . 1.417(5) ?
    N1 C4 . 1.464(5) ?
    N2 C20 . 1.465(5) ?
    C1 H1A . 0.9600 ?
    C1 H1B . 0.9600 ?
    C1 H1C . 0.9600 ?
    C2 C3 . 1.493(6) ?
    C3 C4 . 1.372(5) ?
    C3 C8 . 1.393(5) ?
    C4 C5 . 1.377(6) ?
    C5 C6 . 1.381(5) ?
    C5 H5A . 0.9300 ?
    C6 C7 . 1.402(5) ?
    C7 C8 . 1.384(5) ?
    C8 H8A . 0.9300 ?
    C9 H9A . 0.9600 ?
    C9 H9B . 0.9600 ?
    C9 H9C . 0.9600 ?
    C10 C11 . 1.496(6) ?
    C10 H10A . 0.9700 ?
    C10 H10B . 0.9700 ?
    C11 C12 . 1.500(6) ?
    C11 H11A . 0.9700 ?
    C11 H11B . 0.9700 ?
    C12 H12A . 0.9700 ?
    C12 H12B . 0.9700 ?
    C13 H13A . 0.9600 ?
    C13 H13B . 0.9600 ?
    C13 H13C . 0.9600 ?
    C14 C15 . 1.501(5) ?
    C15 C20 . 1.382(5) ?
    C15 C16 . 1.388(5) ?
    C16 C17 . 1.377(5) ?
    C16 H16A . 0.9300 ?
    C17 C18 . 1.409(5) ?
    C18 C19 . 1.375(5) ?
    C19 C20 . 1.385(5) ?
    C19 H19A . 0.9300 ?
    C21 H21A . 0.9600 ?
    C21 H21B . 0.9600 ?
    C21 H21C . 0.9600 ?
    C22 C23 . 1.530(5) ?
    C22 H22A . 0.9700 ?
    C22 H22B . 0.9700 ?
    C23 C24 . 1.432(6) ?
    C23 H23A . 0.9700 ?
    C23 H23B . 0.9700 ?
    C24 H24A . 0.9700 ?
    C24 H24B . 0.9700 ?
loop_
    _geom_angle_atom_site_label_1
    _geom_angle_atom_site_label_2
    _geom_angle_atom_site_label_3
    _geom_angle_site_symmetry_1
    _geom_angle_site_symmetry_3
    _geom_angle
    _geom_angle_publ_flag
    C2 O1 C1 . . 115.8(4) ?
    C7 O5 C9 . . 118.0(3) ?
    C6 O6 C10 . . 117.4(3) ?
    C14 O7 C13 . . 115.8(3) ?
    C17 O11 C21 . . 118.2(3) ?
    C18 O12 C22 . . 118.3(3) ?
    O3 N1 O4 . . 124.0(4) ?
    O3 N1 C4 . . 118.3(4) ?
    O4 N1 C4 . . 117.6(4) ?
    O9 N2 O10 . . 124.0(3) ?
    O9 N2 C20 . . 117.9(3) ?
    O10 N2 C20 . . 118.2(3) ?
    O1 C1 H1A . . 109.5 ?
    O1 C1 H1B . . 109.5 ?
    H1A C1 H1B . . 109.5 ?
    O1 C1 H1C . . 109.5 ?
    H1A C1 H1C . . 109.5 ?
    H1B C1 H1C . . 109.5 ?
    O2 C2 O1 . . 123.7(4) ?
    O2 C2 C3 . . 125.6(4) ?
    O1 C2 C3 . . 110.5(4) ?
    C4 C3 C8 . . 118.0(4) ?
    C4 C3 C2 . . 125.8(4) ?
    C8 C3 C2 . . 116.1(4) ?
    C3 C4 C5 . . 122.7(4) ?
    C3 C4 N1 . . 120.8(4) ?
    C5 C4 N1 . . 116.4(4) ?
    C4 C5 C6 . . 119.2(4) ?
    C4 C5 H5A . . 120.4 ?
    C6 C5 H5A . . 120.4 ?
    O6 C6 C5 . . 124.9(4) ?
    O6 C6 C7 . . 115.7(4) ?
    C5 C6 C7 . . 119.4(4) ?
    O5 C7 C8 . . 124.8(4) ?
    O5 C7 C6 . . 115.3(3) ?
    C8 C7 C6 . . 119.9(4) ?
    C7 C8 C3 . . 120.6(4) ?
    C7 C8 H8A . . 119.7 ?
    C3 C8 H8A . . 119.7 ?
    O5 C9 H9A . . 109.5 ?
    O5 C9 H9B . . 109.5 ?
    H9A C9 H9B . . 109.5 ?
    O5 C9 H9C . . 109.5 ?
    H9A C9 H9C . . 109.5 ?
    H9B C9 H9C . . 109.5 ?
    O6 C10 C11 . . 107.0(4) ?
    O6 C10 H10A . . 110.3 ?
    C11 C10 H10A . . 110.3 ?
    O6 C10 H10B . . 110.3 ?
    C11 C10 H10B . . 110.3 ?
    H10A C10 H10B . . 108.6 ?
    C10 C11 C12 . . 114.8(4) ?
    C10 C11 H11A . . 108.6 ?
    C12 C11 H11A . . 108.6 ?
    C10 C11 H11B . . 108.6 ?
    C12 C11 H11B . . 108.6 ?
    H11A C11 H11B . . 107.5 ?
    C11 C12 Cl1 . . 112.7(3) ?
    C11 C12 H12A . . 109.0 ?
    Cl1 C12 H12A . . 109.0 ?
    C11 C12 H12B . . 109.0 ?
    Cl1 C12 H12B . . 109.0 ?
    H12A C12 H12B . . 107.8 ?
    O7 C13 H13A . . 109.5 ?
    O7 C13 H13B . . 109.5 ?
    H13A C13 H13B . . 109.5 ?
    O7 C13 H13C . . 109.5 ?
    H13A C13 H13C . . 109.5 ?
    H13B C13 H13C . . 109.5 ?
    O8 C14 O7 . . 125.0(4) ?
    O8 C14 C15 . . 124.2(4) ?
    O7 C14 C15 . . 110.7(3) ?
    C20 C15 C16 . . 117.3(3) ?
    C20 C15 C14 . . 123.7(3) ?
    C16 C15 C14 . . 118.6(3) ?
    C17 C16 C15 . . 121.6(3) ?
    C17 C16 H16A . . 119.2 ?
    C15 C16 H16A . . 119.2 ?
    O11 C17 C16 . . 125.1(3) ?
    O11 C17 C18 . . 114.9(3) ?
    C16 C17 C18 . . 120.0(3) ?
    O12 C18 C19 . . 125.6(4) ?
    O12 C18 C17 . . 115.6(3) ?
    C19 C18 C17 . . 118.8(3) ?
    C18 C19 C20 . . 119.8(3) ?
    C18 C19 H19A . . 120.1 ?
    C20 C19 H19A . . 120.1 ?
    C15 C20 C19 . . 122.3(3) ?
    C15 C20 N2 . . 120.1(3) ?
    C19 C20 N2 . . 117.5(3) ?
    O11 C21 H21A . . 109.5 ?
    O11 C21 H21B . . 109.5 ?
    H21A C21 H21B . . 109.5 ?
    O11 C21 H21C . . 109.5 ?
    H21A C21 H21C . . 109.5 ?
    H21B C21 H21C . . 109.5 ?
    O12 C22 C23 . . 105.3(3) ?
    O12 C22 H22A . . 110.7 ?
    C23 C22 H22A . . 110.7 ?
    O12 C22 H22B . . 110.7 ?
    C23 C22 H22B . . 110.7 ?
    H22A C22 H22B . . 108.8 ?
    C24 C23 C22 . . 111.8(4) ?
    C24 C23 H23A . . 109.2 ?
    C22 C23 H23A . . 109.2 ?
    C24 C23 H23B . . 109.2 ?
    C22 C23 H23B . . 109.2 ?
    H23A C23 H23B . . 107.9 ?
    C23 C24 Cl2 . . 112.4(4) ?
    C23 C24 H24A . . 109.1 ?
    Cl2 C24 H24A . . 109.1 ?
    C23 C24 H24B . . 109.1 ?
    Cl2 C24 H24B . . 109.1 ?
    H24A C24 H24B . . 107.9 ?
loop_
    _geom_torsion_atom_site_label_1
    _geom_torsion_atom_site_label_2
    _geom_torsion_atom_site_label_3
    _geom_torsion_atom_site_label_4
    _geom_torsion_site_symmetry_1
    _geom_torsion_site_symmetry_2
    _geom_torsion_site_symmetry_3
    _geom_torsion_site_symmetry_4
    _geom_torsion
    _geom_torsion_publ_flag
    C1 O1 C2 O2 . . . . 5.3(7) ?
    C1 O1 C2 C3 . . . . 179.9(5) ?
    O2 C2 C3 C4 . . . . -143.1(5) ?
    O1 C2 C3 C4 . . . . 42.5(6) ?
    O2 C2 C3 C8 . . . . 41.7(6) ?
    O1 C2 C3 C8 . . . . -132.8(4) ?
    C8 C3 C4 C5 . . . . 3.9(6) ?
    C2 C3 C4 C5 . . . . -171.3(4) ?
    C8 C3 C4 N1 . . . . -171.9(4) ?
    C2 C3 C4 N1 . . . . 12.9(7) ?
    O3 N1 C4 C3 . . . . 33.0(7) ?
    O4 N1 C4 C3 . . . . -147.6(4) ?
    O3 N1 C4 C5 . . . . -143.1(5) ?
    O4 N1 C4 C5 . . . . 36.3(6) ?
    C3 C4 C5 C6 . . . . -2.3(7) ?
    N1 C4 C5 C6 . . . . 173.7(4) ?
    C10 O6 C6 C5 . . . . 5.8(6) ?
    C10 O6 C6 C7 . . . . -172.0(4) ?
    C4 C5 C6 O6 . . . . -179.1(4) ?
    C4 C5 C6 C7 . . . . -1.4(6) ?
    C9 O5 C7 C8 . . . . -9.0(6) ?
    C9 O5 C7 C6 . . . . 172.0(4) ?
    O6 C6 C7 O5 . . . . 0.3(5) ?
    C5 C6 C7 O5 . . . . -177.6(4) ?
    O6 C6 C7 C8 . . . . -178.8(3) ?
    C5 C6 C7 C8 . . . . 3.3(6) ?
    O5 C7 C8 C3 . . . . 179.3(4) ?
    C6 C7 C8 C3 . . . . -1.7(6) ?
    C4 C3 C8 C7 . . . . -1.8(6) ?
    C2 C3 C8 C7 . . . . 173.8(4) ?
    C6 O6 C10 C11 . . . . 177.8(4) ?
    O6 C10 C11 C12 . . . . -58.2(5) ?
    C10 C11 C12 Cl1 . . . . -57.8(5) ?
    C13 O7 C14 O8 . . . . 1.8(6) ?
    C13 O7 C14 C15 . . . . -175.1(3) ?
    O8 C14 C15 C20 . . . . 53.4(6) ?
    O7 C14 C15 C20 . . . . -129.7(4) ?
    O8 C14 C15 C16 . . . . -119.6(5) ?
    O7 C14 C15 C16 . . . . 57.4(5) ?
    C20 C15 C16 C17 . . . . -0.8(5) ?
    C14 C15 C16 C17 . . . . 172.6(4) ?
    C21 O11 C17 C16 . . . . 3.3(6) ?
    C21 O11 C17 C18 . . . . -177.7(3) ?
    C15 C16 C17 O11 . . . . -179.4(3) ?
    C15 C16 C17 C18 . . . . 1.6(6) ?
    C22 O12 C18 C19 . . . . 6.2(6) ?
    C22 O12 C18 C17 . . . . -174.6(4) ?
    O11 C17 C18 O12 . . . . 0.2(5) ?
    C16 C17 C18 O12 . . . . 179.3(3) ?
    O11 C17 C18 C19 . . . . 179.4(3) ?
    C16 C17 C18 C19 . . . . -1.5(6) ?
    O12 C18 C19 C20 . . . . 179.7(4) ?
    C17 C18 C19 C20 . . . . 0.6(6) ?
    C16 C15 C20 C19 . . . . -0.2(5) ?
    C14 C15 C20 C19 . . . . -173.2(4) ?
    C16 C15 C20 N2 . . . . -178.3(3) ?
    C14 C15 C20 N2 . . . . 8.7(6) ?
    C18 C19 C20 C15 . . . . 0.3(6) ?
    C18 C19 C20 N2 . . . . 178.4(3) ?
    O9 N2 C20 C15 . . . . -150.4(4) ?
    O10 N2 C20 C15 . . . . 30.4(5) ?
    O9 N2 C20 C19 . . . . 31.4(5) ?
    O10 N2 C20 C19 . . . . -147.8(4) ?
    C18 O12 C22 C23 . . . . 178.5(4) ?
    O12 C22 C23 C24 . . . . 177.8(5) ?
    C22 C23 C24 Cl2 . . . . 178.6(4) ?
loop_
    _geom_hbond_atom_site_label_D
    _geom_hbond_atom_site_label_H
    _geom_hbond_atom_site_label_A
    _geom_hbond_site_symmetry_A
    _geom_hbond_distance_DH
    _geom_hbond_distance_HA
    _geom_hbond_distance_DA
    _geom_hbond_angle_DHA
    C10 H10B O4 3_565 0.97 2.58 3.336(7) 135
    C13 H13B O9 2_646 0.96 2.41 3.211(6) 141
    C21 H21A O5 1_556 0.96 2.48 3.243(5) 136
    C24 H24A O9 3_666 0.97 2.59 3.276(6) 128
