# Supplementary material for: Methyl 4-(3-chloro­prop­oxy)-5-meth­oxy-2-nitro­benzoate
Source: Acta Crystallogr Sect E Struct Rep Online. 2009 Mar 19;65(Pt 4):o781. doi: 10.1107/S1600536809009076 (PMC2969097; doi:10.1107/S1600536809009076)
Supplement: Supplementary file 2 [file e-65-0o781-Isup2.hkl]

# 
# h,k,l, Fc-squared, Fo-squared, sigma(Fo-squared) and status flag 
# 
data_I
_shelx_title ' K in P2(1)/c' 
_shelx_refln_list_code          4 
_shelx_F_calc_maximum      471.67 
_exptl_crystal_F_000      1264.00 
_reflns_d_resolution_high  0.8314 
 
loop_ 
 _symmetry_equiv_pos_as_xyz 
 'x, y, z' 
 '-x, y+1/2, -z+1/2' 
 '-x, -y, -z' 
 'x, -y-1/2, z-1/2' 
 
_cell_length_a    23.1500 
_cell_length_b    15.0130 
_cell_length_c     8.0700 
_cell_angle_alpha  90.000 
_cell_angle_beta   93.420 
_cell_angle_gamma  90.000 
 
_shelx_F_squared_multiplier     1.000 
 
loop_ 
 _refln_index_h 
 _refln_index_k 
 _refln_index_l 
 _refln_F_squared_calc 
 _refln_F_squared_meas 
 _refln_F_squared_sigma 
 _refln_observed_status 
   2   0   0    11874.30    10857.27    187.05 o 
   3   0   0    10634.29     9484.87    203.09 o 
   4   0   0       64.36      -27.77     27.77 o 
   5   0   0    16382.76    15949.64    340.16 o 
   6   0   0       78.27      -18.75     18.75 o 
   7   0   0     1281.25     1302.95     27.90 o 
   8   0   0       53.00      -27.76     27.76 o 
   9   0   0     4947.03     4665.04     60.84 o 
  10   0   0     9484.23     8897.45     95.54 o 
  11   0   0     2272.98     2130.72     45.55 o 
  12   0   0       17.61      -35.06     35.06 o 
  13   0   0     2199.08     2336.66     56.27 o 
  14   0   0     2123.79     2374.14     58.93 o 
  15   0   0      515.38      374.55     31.19 o 
  16   0   0       27.15       23.61     17.04 o 
  17   0   0        0.04      -11.20     17.53 o 
  18   0   0       34.41      -43.09     43.09 o 
  19   0   0     1289.78     1226.77     57.33 o 
  20   0   0     1764.90     1706.44     70.79 o 
  21   0   0      336.52       56.99     51.15 o 
  22   0   0      589.90      620.31     49.95 o 
  23   0   0      115.22       66.47     33.36 o 
  24   0   0      110.05        4.38     31.16 o 
  25   0   0       40.71       23.37     27.27 o 
  26   0   0       26.45       -4.87     28.73 o 
  27   0   0       36.71       15.58     31.16 o 
   1   1   0     3101.91     2597.41     19.64 o 
   2   1   0      321.88      355.26      8.55 o 
   3   1   0     1183.01     1205.39     17.70 o 
   4   1   0     9023.59     8687.39     54.66 o 
   5   1   0       14.07       10.23      5.11 o 
   6   1   0      377.61      302.16     13.41 o 
   7   1   0    14653.70    14150.68     91.93 o 
   8   1   0     1674.93     1624.37     33.55 o 
   9   1   0     2640.96     2733.97     46.89 o 
  10   1   0     2727.31     3033.52     51.77 o 
  11   1   0     3072.51     3195.68     57.18 o 
  12   1   0     3536.24     3450.58     63.10 o 
  13   1   0      310.11      378.08     25.34 o 
  14   1   0      383.60      436.84     27.77 o 
  15   1   0     1113.90     1092.51     40.99 o 
  16   1   0     1100.79     1136.26     44.64 o 
  17   1   0        7.32       -4.14     15.82 o 
  18   1   0        3.54       -3.16     17.28 o 
  19   1   0      228.47      174.12     34.34 o 
  20   1   0     1742.10     1722.97     68.83 o 
  21   1   0      919.36      974.08     51.68 o 
  22   1   0        0.50        3.90     20.45 o 
  23   1   0        1.37      -16.55     23.13 o 
  24   1   0       11.67        8.76     26.78 o 
  25   1   0      262.88      366.25     37.50 o 
  26   1   0       15.33       19.72     26.54 o 
  27   1   0       65.03       36.52     35.06 o 
   0   2   0    13775.43    11543.54    229.42 o 
   1   2   0        7.54        9.98      3.16 o 
   2   2   0     7224.60     6378.39     43.16 o 
   3   2   0      492.34      446.97     12.70 o 
   4   2   0      265.64      290.14     11.22 o 
   5   2   0    16403.07    14725.16    353.74 o 
   6   2   0     8805.60     8539.58     68.18 o 
   7   2   0       60.70       18.75      6.57 o 
   8   2   0       12.85       37.00      7.55 o 
   9   2   0     2635.95     2481.01     45.15 o 
  10   2   0     4222.85     4238.06     62.81 o 
  11   2   0        0.72       14.36      9.49 o 
  12   2   0        3.58       10.71     12.42 o 
  13   2   0     1903.16     1842.02     48.89 o 
  14   2   0      224.15      233.81     23.87 o 
  15   2   0     2555.60     2510.54     62.63 o 
  16   2   0      264.50      280.82     26.06 o 
  17   2   0      795.77      770.33     40.71 o 
  18   2   0        0.06      -19.48     19.48 o 
  19   2   0      318.12      306.16     33.86 o 
  20   2   0      339.87      357.80     34.10 o 
  21   2   0        0.27      -21.42     21.42 o 
  22   2   0       32.56       -3.90     20.45 o 
  23   2   0       31.96       14.61     21.91 o 
  24   2   0       25.68       13.39     24.83 o 
  25   2   0       10.06      -25.32     25.32 o 
  26   2   0       15.18       29.70     25.07 o 
  27   2   0       37.29       70.60     24.35 o 
   1   3   0     3495.20     3288.48     34.80 o 
   2   3   0       35.99       38.96      5.11 o 
   3   3   0      458.14      391.42     13.67 o 
   4   3   0      489.39      432.13     14.88 o 
   5   3   0     1352.78     1210.99     25.95 o 
   6   3   0     9366.20     9395.21     76.62 o 
   7   3   0      146.00      157.34     11.69 o 
   8   3   0      140.84      166.34     13.64 o 
   9   3   0       10.39        2.43      9.49 o 
  10   3   0      991.79      935.57     31.49 o 
  11   3   0     1116.74     1146.58     35.88 o 
  12   3   0      524.30      492.58     27.30 o 
  13   3   0      644.84      648.45     32.42 o 
  14   3   0       20.33       32.38     14.36 o 
  15   3   0      708.46      670.36     34.37 o 
  16   3   0      605.65      531.28     33.87 o 
  17   3   0       79.41      100.31     17.53 o 
  18   3   0      151.88      140.26     22.89 o 
  19   3   0       80.14       99.09     21.67 o 
  20   3   0       51.58       17.77     21.18 o 
  21   3   0      782.41      820.33     47.28 o 
  22   3   0        2.10       16.07     20.45 o 
  23   3   0      238.41      291.98     36.53 o 
  24   3   0       75.23       74.50     25.08 o 
  25   3   0       18.94       52.34     26.54 o 
  26   3   0       27.61       93.00     26.29 o 
  27   3   0       17.24       42.36     27.27 o 
   0   4   0    24492.35    21413.12    441.57 o 
   1   4   0      209.78      216.87     11.21 o 
   2   4   0    11295.64    10697.32     75.11 o 
   3   4   0      114.70      102.78      8.77 o 
   4   4   0     1530.53     1569.63     30.61 o 
   5   4   0      226.40      203.93     12.91 o 
   6   4   0      682.70      692.48     22.69 o 
   7   4   0       19.51       11.44      8.76 o 
   8   4   0     3126.32     2880.80     50.36 o 
   9   4   0     1255.51     1133.12     34.20 o 
  10   4   0      223.55      240.65     18.51 o 
  11   4   0        0.12      -10.95     12.90 o 
  12   4   0      245.18      232.12     21.68 o 
  13   4   0     2119.21     1962.85     54.03 o 
  14   4   0       87.10       89.84     18.26 o 
  15   4   0      115.90      132.22     19.48 o 
  16   4   0        0.01       -4.38     14.12 o 
  17   4   0       52.09       42.61     18.99 o 
  18   4   0       26.65       53.56     18.75 o 
  19   4   0      132.02      120.77     26.54 o 
  20   4   0      598.04      612.06     44.83 o 
  21   4   0      521.04      497.22     40.44 o 
  22   4   0       27.12       35.06     23.61 o 
  23   4   0       25.37       69.63     25.08 o 
  24   4   0        0.63        4.63     24.83 o 
  25   4   0       19.14       -7.30     26.29 o 
  26   4   0       29.13       48.69     25.08 o 
  27   4   0        1.03       37.73     24.10 o 
   1   5   0      140.68      128.60      9.99 o 
   2   5   0      398.61      420.79     17.07 o 
   3   5   0      319.89      243.23     13.89 o 
   4   5   0      650.65      666.04     22.20 o 
   5   5   0     1106.01      931.25     27.36 o 
   6   5   0      184.23      232.37     15.35 o 
   7   5   0        8.18       14.61      9.74 o 
   8   5   0      182.99      231.38     18.02 o 
   9   5   0     1654.27     1744.79     44.24 o 
  10   5   0       56.44       72.07     15.34 o 
  11   5   0     2132.67     2160.86     53.81 o 
  12   5   0      403.79      445.14     27.53 o 
  13   5   0      342.62      333.25     24.60 o 
  14   5   0     1021.15      899.03     40.24 o 
  15   5   0      446.63      450.72     31.43 o 
  16   5   0      801.45      805.17     40.95 o 
  17   5   0       63.44       58.68     20.21 o 
  18   5   0      455.28      442.40     33.62 o 
  19   5   0      520.93      527.94     38.01 o 
  20   5   0       68.81      115.16     26.29 o 
  21   5   0      112.89       44.07     24.35 o 
  22   5   0      103.79      103.48     28.00 o 
  23   5   0        0.09       11.20     20.45 o 
  24   5   0       15.71       23.61     22.88 o 
  25   5   0        0.00       34.81     24.59 o 
  26   5   0        0.55       10.47     24.59 o 
   0   6   0      300.98      308.00     16.33 o 
   1   6   0      861.53      835.79     26.36 o 
   2   6   0     8165.00     8002.85     79.59 o 
   3   6   0     1210.22     1215.03     32.01 o 
   4   6   0     3125.30     3052.32     51.09 o 
   5   6   0      681.58      635.85     24.88 o 
   6   6   0      155.64       91.33     13.88 o 
   7   6   0      658.84      597.18     26.82 o 
   8   6   0     1246.38     1180.32     38.09 o 
   9   6   0        1.39       -7.30     13.15 o 
  10   6   0      423.79      409.11     25.58 o 
  11   6   0     2301.28     2080.75     55.28 o 
  12   6   0        0.04        9.98     11.69 o 
  13   6   0       15.56        7.79     13.63 o 
  14   6   0       16.27       11.20     16.80 o 
  15   6   0      985.83      921.75     43.16 o 
  16   6   0      116.62      129.78     21.91 o 
  17   6   0      128.02      119.31     24.59 o 
  18   6   0      236.67      236.71     29.71 o 
  19   6   0       26.63       48.20     23.37 o 
  20   6   0       57.24       43.09     25.32 o 
  21   6   0       37.94       97.14     21.91 o 
  22   6   0       46.17       56.73     24.59 o 
  23   6   0       17.86       25.32     20.21 o 
  24   6   0        6.92        0.00     26.54 o 
  25   6   0       75.99      114.67     28.97 o 
  26   6   0       78.70      120.51     28.24 o 
   1   7   0      318.54      371.08     20.71 o 
   2   7   0       85.71      128.81     13.39 o 
   3   7   0     6413.27     6954.46     83.16 o 
   4   7   0     5259.93     5332.89     73.51 o 
   5   7   0        0.26       10.22     10.47 o 
   6   7   0        7.62       -9.74     10.47 o 
   7   7   0       33.45       18.50     10.96 o 
   8   7   0       58.04       71.82     14.12 o 
   9   7   0      591.34      625.20     30.22 o 
  10   7   0      157.31      161.94     19.97 o 
  11   7   0      478.88      506.58     29.48 o 
  12   7   0      803.13      734.57     36.08 o 
  13   7   0      742.49      733.72     38.51 o 
  14   7   0      754.98      814.86     41.19 o 
  15   7   0       16.23       21.91     19.72 o 
  16   7   0      274.32      308.57     30.93 o 
  17   7   0     2038.80     2233.59     71.06 o 
  18   7   0      273.92      229.66     30.44 o 
  19   7   0      527.13      517.45     40.93 o 
  20   7   0        0.00       22.40     21.18 o 
  21   7   0      122.22      113.95     28.24 o 
  22   7   0        8.77        0.00     24.83 o 
  23   7   0       42.15       21.42     25.81 o 
  24   7   0        7.62       32.62     23.86 o 
  25   7   0        9.94       20.94     26.05 o 
   0   8   0     5558.37     6154.93     83.12 o 
   1   8   0     4026.38     4310.44     69.80 o 
   2   8   0        1.09       14.85      9.25 o 
   3   8   0     2044.86     1910.04     48.43 o 
   4   8   0       38.43       30.92     11.44 o 
   5   8   0       61.76       61.60     13.88 o 
   6   8   0      743.46      678.58     31.21 o 
   7   8   0      103.83       88.88     15.58 o 
   8   8   0     1391.69     1387.84     45.90 o 
   9   8   0        0.17        4.87      9.98 o 
  10   8   0     1208.05     1080.64     43.43 o 
  11   8   0      358.42      333.00     26.07 o 
  12   8   0      345.68      319.59     27.77 o 
  13   8   0       86.71       84.24     18.50 o 
  14   8   0      480.97      555.48     34.60 o 
  15   8   0       15.68       29.94     19.23 o 
  16   8   0      238.20      230.86     31.17 o 
  17   8   0      356.40      388.00     35.56 o 
  18   8   0       18.27       21.18     18.75 o 
  19   8   0      267.82      255.95     32.63 o 
  20   8   0        1.34        4.14     21.18 o 
  21   8   0      109.11      163.61     30.68 o 
  22   8   0        2.88       -9.49     26.54 o 
  23   8   0       27.70       -2.43     23.37 o 
  24   8   0        1.86       12.90     24.34 o 
   1   9   0     1462.93     1380.45     43.96 o 
   2   9   0       24.76       10.23     10.96 o 
   3   9   0     1202.39     1177.79     40.76 o 
   4   9   0     2470.73     2272.76     55.79 o 
   5   9   0        0.27        4.87     13.39 o 
   6   9   0      479.86      385.97     25.10 o 
   7   9   0        2.28        6.33     13.39 o 
   8   9   0       61.84       85.46     15.34 o 
   9   9   0      243.09      247.20     25.33 o 
  10   9   0        0.08       19.96     12.66 o 
  11   9   0       29.22       28.24     18.26 o 
  12   9   0      108.13       68.18     21.18 o 
  13   9   0       16.73       30.67     16.80 o 
  14   9   0      131.81       72.80     24.59 o 
  15   9   0        3.02       23.13     19.48 o 
  16   9   0       27.51       -5.60     21.67 o 
  17   9   0      228.78      208.21     28.25 o 
  18   9   0       52.87       57.21     20.94 o 
  19   9   0      154.68      215.98     33.85 o 
  20   9   0       20.14       20.21     25.32 o 
  21   9   0       13.07       -9.25     25.81 o 
  22   9   0      302.27      356.53     41.89 o 
  23   9   0       12.66      -28.73     28.73 o 
  24   9   0       54.47      102.25     33.11 o 
   0  10   0     3396.63     3110.93     69.34 o 
   1  10   0      228.30      217.98     19.24 o 
   2  10   0      205.48      200.43     20.70 o 
   3  10   0       24.09       18.02     14.12 o 
   4  10   0      590.67      641.44     32.66 o 
   5  10   0     1013.88      967.53     41.95 o 
   6  10   0      637.31      631.48     33.15 o 
   7  10   0      103.34      101.05     16.56 o 
   8  10   0      122.69       96.91     21.43 o 
   9  10   0      168.89      148.30     23.38 o 
  10  10   0        0.23        0.00     17.77 o 
  11  10   0      264.34      275.45     27.03 o 
  12  10   0        4.27       -6.82     19.72 o 
  13  10   0       15.14        8.76     18.99 o 
  14  10   0      132.91      112.73     24.84 o 
  15  10   0        9.73       32.13     21.67 o 
  16  10   0      131.08      114.68     27.76 o 
  17  10   0       88.09       70.12     24.59 o 
  18  10   0       12.89       30.19     18.50 o 
  19  10   0      131.73      180.42     29.95 o 
  20  10   0       28.84       37.73     24.83 o 
  21  10   0       19.20       24.59     25.32 o 
  22  10   0        0.05       -5.11     28.00 o 
  23  10   0       37.73       64.51     28.00 o 
   1  11   0      116.36       81.81     17.53 o 
   2  11   0      113.19      139.03     18.75 o 
   3  11   0      461.79      395.67     29.24 o 
   4  11   0      306.34      292.04     27.28 o 
   5  11   0      402.29      337.40     31.18 o 
   6  11   0       43.28       19.72     17.53 o 
   7  11   0       22.32        7.79     17.77 o 
   8  11   0       55.83       -4.87     21.42 o 
   9  11   0     1122.09     1092.54     50.24 o 
  10  11   0      154.52      221.34     27.03 o 
  11  11   0      750.13      650.96     44.36 o 
  12  11   0      584.68      587.20     39.71 o 
  13  11   0        7.10       -5.60     19.23 o 
  14  11   0       27.83       52.59     16.80 o 
  15  11   0       21.37       32.38     22.15 o 
  16  11   0      134.01      177.26     29.71 o 
  17  11   0      140.03      195.52     30.44 o 
  18  11   0       65.80       66.46     24.83 o 
  19  11   0       31.42       50.15     23.61 o 
  20  11   0        0.13       -7.55     24.83 o 
  21  11   0       25.41       95.92     27.02 o 
  22  11   0       18.96        0.00     27.27 o 
   0  12   0      796.38      888.00     43.88 o 
   1  12   0     2350.51     2486.47     68.91 o 
   2  12   0       58.33       48.94     20.94 o 
   3  12   0      379.11      400.46     33.37 o 
   4  12   0      501.39      545.74     37.28 o 
   5  12   0        4.47       13.15     16.55 o 
   6  12   0      707.86      668.01     40.46 o 
   7  12   0        0.44      -19.96     19.96 o 
   8  12   0       35.23       59.16     21.18 o 
   9  12   0     1164.79     1133.71     53.65 o 
  10  12   0     1204.08     1072.28     55.36 o 
  11  12   0       53.47       45.53     26.29 o 
  12  12   0      499.06      493.55     37.52 o 
  13  12   0       76.92      113.46     25.32 o 
  14  12   0      296.35      293.46     36.77 o 
  15  12   0      414.14      430.15     41.65 o 
  16  12   0      198.26      241.07     34.82 o 
  17  12   0        0.29        9.25     23.37 o 
  18  12   0       44.63       58.43     29.21 o 
  19  12   0        3.11       -7.55     23.61 o 
  20  12   0        4.31       28.97     25.56 o 
   1  13   0      642.40      707.40     44.84 o 
   2  13   0       66.35      130.50     24.35 o 
   3  13   0     1509.23     1433.69     59.53 o 
   4  13   0     1518.65     1479.56     59.53 o 
   5  13   0       72.79       70.12     24.59 o 
   6  13   0      297.32      263.27     29.47 o 
   7  13   0      132.74      115.41     24.35 o 
   8  13   0       80.77       87.41     25.32 o 
   9  13   0      764.19      736.95     47.77 o 
  10  13   0      334.47      339.76     35.07 o 
  11  13   0      217.25      227.93     30.44 o 
  12  13   0       44.33       31.65     22.88 o 
  13  13   0        6.33      -15.34     24.34 o 
  14  13   0       13.00       22.64     20.45 o 
  15  13   0        3.28       -2.43     23.37 o 
  16  13   0       44.94       -4.87     24.83 o 
  17  13   0       26.47       37.49     29.70 o 
  18  13   0       11.32       56.72     24.34 o 
  19  13   0        5.73        5.36     28.00 o 
   0  14   0      616.84      548.46     39.72 o 
   1  14   0       76.05      101.04     22.89 o 
   2  14   0      218.22      200.90     27.52 o 
   3  14   0       13.49       32.87     19.96 o 
   4  14   0      129.60      124.42     23.62 o 
   5  14   0       24.68       11.69     20.45 o 
   6  14   0       55.80       18.02     22.64 o 
   7  14   0      231.93      154.63     29.22 o 
   8  14   0       29.42       70.60     21.42 o 
   9  14   0      112.78      171.41     25.81 o 
  10  14   0      160.06      110.55     26.78 o 
  11  14   0      100.19       80.10     28.24 o 
  12  14   0        7.01       34.33     22.64 o 
  13  14   0       22.38       -7.06     24.10 o 
  14  14   0        5.87       24.10     22.64 o 
  15  14   0       29.76        2.43     27.51 o 
  16  14   0        0.02      -18.01     24.34 o 
  17  14   0       16.72       23.86     22.88 o 
   1  15   0        1.72       16.80     23.13 o 
   2  15   0       33.69       37.73     19.96 o 
   3  15   0        0.38       33.84     18.50 o 
   4  15   0        8.82       42.60     20.45 o 
   5  15   0        5.06      -26.05     26.05 o 
   6  15   0        0.94        6.57     20.45 o 
   7  15   0       94.94      112.97     28.49 o 
   8  15   0       27.59       49.66     25.08 o 
   9  15   0       33.78       29.94     28.24 o 
  10  15   0        0.50        9.49     21.91 o 
  11  15   0       74.41       31.16     28.97 o 
  12  15   0       10.50      -27.51     27.51 o 
  13  15   0        3.69       17.77     25.56 o 
  14  15   0        6.52       36.27     27.27 o 
  15  15   0       32.05       50.64     24.59 o 
   0  16   0      106.49      116.14     26.54 o 
   1  16   0       17.82        2.19     27.02 o 
   2  16   0       57.24       75.47     26.54 o 
   3  16   0       26.04       -2.19     26.29 o 
   4  16   0       16.30       25.56     21.91 o 
   5  16   0       64.95       32.87     27.02 o 
   6  16   0       25.26       49.91     26.29 o 
   7  16   0       32.50       38.47     27.51 o 
   8  16   0        3.70        7.30     25.80 o 
   9  16   0       32.43       96.89     28.97 o 
  10  16   0        7.01      -25.80     25.80 o 
  11  16   0        7.73       -7.79     28.73 o 
  12  16   0       81.87       63.54     31.16 o 
   1  17   0        4.79       19.96     25.32 o 
   2  17   0        0.04       32.38     24.59 o 
   3  17   0        1.67       62.56     23.13 o 
   4  17   0        0.63       15.09     23.13 o 
   5  17   0       83.38       66.22     32.62 o 
   6  17   0        5.17      -18.01     26.54 o 
   7  17   0       23.04       15.58     24.83 o 
   8  17   0       21.07      -29.21     31.89 o 
   9  17   0        8.75       16.07     23.86 o 
   0  18   0       87.29       91.54     30.68 o 
   1  18   0        3.09      -21.67     27.75 o 
 -27   1   1       10.26       20.69     24.83 o 
 -26   1   1       20.72       49.18     25.07 o 
 -25   1   1        9.69       37.25     28.97 o 
 -24   1   1        6.00        4.38     24.83 o 
 -23   1   1      251.63      306.11     35.80 o 
 -22   1   1      197.29      198.46     35.31 o 
 -21   1   1       46.63       79.61     26.78 o 
 -20   1   1     1125.92     1152.46     53.16 o 
 -19   1   1        6.22      -28.97     28.97 o 
 -18   1   1      686.88      652.92     38.99 o 
 -17   1   1      106.46       98.61     20.45 o 
 -16   1   1       47.57       39.93     16.56 o 
 -15   1   1       35.52       66.71     14.85 o 
 -14   1   1       12.21       27.51     11.93 o 
 -13   1   1     1346.77     1367.84     41.26 o 
 -12   1   1        0.27        0.97     10.95 o 
 -11   1   1     1421.64     1622.88     39.83 o 
 -10   1   1        0.06       10.47      8.52 o 
  -9   1   1       11.47       -7.30      9.01 o 
  -8   1   1     1511.70     1454.02     32.30 o 
  -7   1   1       27.69       33.60      7.30 o 
  -6   1   1    18590.47    16781.57    400.40 o 
  -5   1   1    17682.15    16907.78    377.01 o 
  -4   1   1     6350.48     6408.85     50.44 o 
  -3   1   1    12335.63    11084.01    260.73 o 
  -2   1   1        0.74       13.15      3.90 o 
  -1   1   1     2459.95     2443.97     25.10 o 
   0   1   1     3211.27     3215.86    104.87 o 
   1   1   1        1.07        9.25      3.41 o 
   2   1   1     3512.10     3431.45     32.71 o 
   3   1   1      231.23      228.93      9.51 o 
   4   1   1     5048.90     4795.85     45.02 o 
   5   1   1     5397.00     5443.31     51.67 o 
   6   1   1     4668.90     4874.23     52.85 o 
   7   1   1     8341.62     8396.32     73.24 o 
   8   1   1     2186.87     1991.75     39.23 o 
   9   1   1        2.57      175.04     15.82 o 
  10   1   1     5279.25     5374.38     70.13 o 
  11   1   1      938.08      799.40     31.48 o 
  12   1   1      732.81      800.09     32.19 o 
  13   1   1      537.14      608.09     29.49 o 
  14   1   1      518.97      563.92     29.49 o 
  15   1   1        0.99        0.00     14.61 o 
  16   1   1      479.23      454.17     32.89 o 
  17   1   1      361.58      315.69     31.91 o 
  18   1   1       18.98        0.00     19.48 o 
  19   1   1       96.83       61.60     23.86 o 
  20   1   1        0.29       35.54     17.04 o 
  21   1   1        1.59      -20.69     23.13 o 
  22   1   1      130.24      110.30     27.76 o 
  23   1   1       90.73      106.15     26.78 o 
  24   1   1       74.58      110.05     25.81 o 
  25   1   1       36.22       61.84     19.72 o 
  26   1   1       27.20       22.64     26.54 o 
  27   1   1        0.38      -26.54     26.54 o 
 -27   2   1       87.96      157.04     28.73 o 
 -26   2   1       21.07       54.53     28.24 o 
 -25   2   1       72.20      110.53     31.41 o 
 -24   2   1        2.20      -19.96     22.88 o 
 -23   2   1      123.14       90.33     26.30 o 
 -22   2   1       17.45       39.68     23.37 o 
 -21   2   1      137.15      143.90     28.24 o 
 -20   2   1       48.28       10.47     23.86 o 
 -19   2   1      533.92      541.86     35.57 o 
 -18   2   1       15.87       -1.46     17.28 o 
 -17   2   1      113.60      118.82     16.07 o 
 -16   2   1      194.83      172.90     21.67 o 
 -15   2   1        9.22       -6.33     11.69 o 
 -14   2   1      136.66      169.24     17.05 o 
 -13   2   1      246.84      268.17     21.68 o 
 -12   2   1     1601.04     1859.77     47.40 o 
 -11   2   1      484.60      597.40     27.05 o 
 -10   2   1     2114.49     2363.25     46.52 o 
  -9   2   1       78.59      111.52     11.69 o 
  -8   2   1     2519.75     2444.63     43.20 o 
  -7   2   1      122.40      129.08     11.45 o 
  -6   2   1      358.89      337.65     15.12 o 
  -5   2   1       36.30       51.13      7.30 o 
  -4   2   1        2.73       12.90      4.14 o 
  -3   2   1     1752.34     1836.62     27.05 o 
  -2   2   1     5843.23     5482.92     44.65 o 
  -1   2   1      489.62      411.06     12.21 o 
   0   2   1      917.94     1069.78     19.97 o 
   1   2   1     4739.92     4975.59     41.41 o 
   2   2   1     8623.93     8606.55     57.34 o 
   3   2   1     2636.07     2367.47     31.61 o 
   4   2   1     2089.28     1944.23     30.74 o 
   5   2   1     3308.01     3281.36     41.98 o 
   6   2   1      135.62      126.41     11.20 o 
   7   2   1     1111.12     1073.34     27.86 o 
   8   2   1     1730.69     1808.39     38.18 o 
   9   2   1      594.76      561.12     23.17 o 
  10   2   1       25.16       53.56     10.96 o 
  11   2   1      126.22      112.99     14.12 o 
  12   2   1      876.92      790.57     32.69 o 
  13   2   1        6.75       11.20     12.66 o 
  14   2   1       56.95       46.75     16.07 o 
  15   2   1       82.41       72.31     17.04 o 
  16   2   1      169.10      206.26     21.43 o 
  17   2   1      444.33      492.36     33.86 o 
  18   2   1       28.11       34.81     17.29 o 
  19   2   1       10.64      -16.80     18.26 o 
  20   2   1       39.68      -12.66     23.62 o 
  21   2   1        0.73        9.49     18.50 o 
  22   2   1      134.53      153.64     31.17 o 
  23   2   1      279.42      254.98     35.56 o 
  24   2   1       13.99       18.26     24.34 o 
  25   2   1      216.50      222.81     35.55 o 
  26   2   1        1.39      -10.22     27.27 o 
  27   2   1       34.23       10.71     32.38 o 
 -27   3   1       43.75       -8.03     31.41 o 
 -26   3   1        0.36        2.43     24.83 o 
 -25   3   1       13.49       28.48     27.27 o 
 -24   3   1        0.13        0.00     24.10 o 
 -23   3   1      154.58      183.35     25.81 o 
 -22   3   1       26.62       70.60     22.64 o 
 -21   3   1      240.66      290.77     33.12 o 
 -20   3   1       16.07       37.49     21.18 o 
 -19   3   1      172.69      178.49     24.59 o 
 -18   3   1      136.13      123.45     24.84 o 
 -17   3   1      215.32      191.17     22.65 o 
 -16   3   1      801.22      859.35     40.23 o 
 -15   3   1     1416.39     1336.39     46.62 o 
 -14   3   1      260.58      261.59     21.43 o 
 -13   3   1      124.92       79.63     15.58 o 
 -12   3   1     2815.03     2714.46     57.82 o 
 -11   3   1      739.60      700.90     29.51 o 
 -10   3   1     1819.42     1768.41     42.56 o 
  -9   3   1     2445.45     2681.31     48.78 o 
  -8   3   1     2544.57     2265.38     42.69 o 
  -7   3   1     4840.94     4479.16     56.64 o 
  -6   3   1     2187.65     2174.78     37.54 o 
  -5   3   1     2427.72     2262.02     36.13 o 
  -4   3   1     2654.43     2530.92     36.69 o 
  -3   3   1    30624.49    24969.63    482.21 o 
  -2   3   1      411.37      478.87     15.12 o 
  -1   3   1      754.58      813.39     18.82 o 
   0   3   1     3659.20     3636.97     38.96 o 
   1   3   1     5398.61     5623.49     50.04 o 
   2   3   1     1442.68     1304.08     24.52 o 
   3   3   1      403.82      439.25     15.85 o 
   4   3   1        7.48        4.14      5.11 o 
   5   3   1     1923.70     1827.10     33.35 o 
   6   3   1     4141.44     4131.06     53.35 o 
   7   3   1    12191.76    12401.30     96.09 o 
   8   3   1     2068.58     2109.87     42.37 o 
   9   3   1       57.26       90.82     11.93 o 
  10   3   1      912.78      931.61     32.45 o 
  11   3   1        1.27       -2.92     13.39 o 
  12   3   1     4481.77     4575.15     74.00 o 
  13   3   1      226.61      229.92     23.14 o 
  14   3   1      846.21      823.21     36.33 o 
  15   3   1        9.85        3.90     15.34 o 
  16   3   1     1126.09     1104.72     46.34 o 
  17   3   1        6.03       15.09     15.09 o 
  18   3   1       29.13       43.58     20.45 o 
  19   3   1      374.74      454.28     32.64 o 
  20   3   1       32.54       16.55     22.15 o 
  21   3   1       23.04       30.92     22.64 o 
  22   3   1       14.71        4.14     27.27 o 
  23   3   1       24.01       54.29     22.15 o 
  24   3   1      101.65      126.36     28.24 o 
  25   3   1        3.19       12.17     26.54 o 
  26   3   1       27.92       51.12     23.61 o 
  27   3   1        5.61       24.34     26.05 o 
 -27   4   1        6.65       10.71     29.94 o 
 -26   4   1        7.99       -5.11     27.02 o 
 -25   4   1        8.87       46.01     20.69 o 
 -24   4   1        3.01      -11.44     24.10 o 
 -23   4   1      101.73      108.83     25.08 o 
 -22   4   1       90.07       69.88     27.51 o 
 -21   4   1       41.48       54.53     21.18 o 
 -20   4   1       93.87      115.65     24.10 o 
 -19   4   1       23.55       31.16     21.91 o 
 -18   4   1      159.74      154.62     25.08 o 
 -17   4   1      440.11      428.52     32.89 o 
 -16   4   1      183.50      202.36     21.92 o 
 -15   4   1      413.92      430.48     28.26 o 
 -14   4   1       31.61       32.62     12.42 o 
 -13   4   1      590.75      544.99     29.74 o 
 -12   4   1       17.11       46.01     11.93 o 
 -11   4   1     2926.87     2926.71     59.06 o 
 -10   4   1     1477.17     1643.07     43.25 o 
  -9   4   1     9405.25    10161.52     98.76 o 
  -8   4   1    13361.85    13321.54    109.06 o 
  -7   4   1      196.26      226.05     15.35 o 
  -6   4   1       54.05       37.98      8.28 o 
  -5   4   1     6328.52     5793.76     62.69 o 
  -4   4   1     1223.16     1167.72     27.63 o 
  -3   4   1       52.58      108.35      9.01 o 
  -2   4   1      723.25      686.60     20.02 o 
  -1   4   1     1333.30     1367.78     27.42 o 
   0   4   1    22335.35    19975.92    394.92 o 
   1   4   1     1829.40     1818.24     31.65 o 
   2   4   1      359.01      392.02     15.85 o 
   3   4   1     2380.12     2235.67     37.59 o 
   4   4   1    13140.44    12167.44     90.98 o 
   5   4   1     2955.69     2892.09     45.73 o 
   6   4   1      139.91      133.46     12.18 o 
   7   4   1     1296.30     1226.50     33.72 o 
   8   4   1        5.51       -6.57     10.22 o 
   9   4   1     4069.61     3774.96     62.23 o 
  10   4   1       99.01      142.20     16.07 o 
  11   4   1     1057.12     1163.73     40.51 o 
  12   4   1     7573.78     7516.08     96.70 o 
  13   4   1        3.90       21.67     13.39 o 
  14   4   1      527.19      516.61     31.19 o 
  15   4   1      125.72       84.01     19.97 o 
  16   4   1        0.43       -5.84     16.31 o 
  17   4   1       29.27       23.37     19.23 o 
  18   4   1       12.75       28.24     18.99 o 
  19   4   1       12.69       -5.36     18.99 o 
  20   4   1        0.30       31.89     18.74 o 
  21   4   1       41.20       45.53     22.64 o 
  22   4   1       19.74        4.14     23.86 o 
  23   4   1       91.10       82.05     27.76 o 
  24   4   1        5.01       -4.63     26.05 o 
  25   4   1       11.02       19.72     27.27 o 
  26   4   1       38.92       33.84     29.94 o 
 -26   5   1       21.53       33.84     25.81 o 
 -25   5   1       44.67       64.52     24.59 o 
 -24   5   1        8.17        4.63     23.37 o 
 -23   5   1       19.23       11.20     25.56 o 
 -22   5   1      384.46      355.36     41.65 o 
 -21   5   1      126.05      162.16     27.51 o 
 -20   5   1      652.27      634.26     42.15 o 
 -19   5   1       48.39       66.22     23.62 o 
 -18   5   1      687.79      629.72     39.72 o 
 -17   5   1     1778.99     1777.32     61.03 o 
 -16   5   1       35.66       55.51     17.29 o 
 -15   5   1      358.07      329.58     29.47 o 
 -14   5   1      277.96      325.40     24.36 o 
 -13   5   1      215.57      224.55     21.19 o 
 -12   5   1      147.60      142.94     18.02 o 
 -11   5   1      666.36      745.27     31.69 o 
 -10   5   1      498.04      451.37     25.83 o 
  -9   5   1     1710.04     1669.13     43.02 o 
  -8   5   1       77.92       90.82     12.90 o 
  -7   5   1     1420.57     1611.24     38.86 o 
  -6   5   1     1240.28     1241.61     32.98 o 
  -5   5   1      228.31      255.06     15.59 o 
  -4   5   1     2122.49     1886.52     37.50 o 
  -3   5   1     1548.84     1545.05     33.28 o 
  -2   5   1     1970.54     1918.36     36.76 o 
  -1   5   1     4842.40     4729.21     56.20 o 
   0   5   1     1796.10     1725.84     66.88 o 
   1   5   1     2784.85     2814.75     44.00 o 
   2   5   1      280.59      344.56     16.08 o 
   3   5   1     4680.27     4366.26     57.59 o 
   4   5   1       11.44       18.50      6.57 o 
   5   5   1      334.93      278.05     17.30 o 
   6   5   1      314.23      258.77     18.52 o 
   7   5   1      153.94      159.76     16.32 o 
   8   5   1     8243.86     7633.82     86.97 o 
   9   5   1      318.10      354.96     22.17 o 
  10   5   1     2752.95     2609.42     58.30 o 
  11   5   1       68.89       93.49     18.02 o 
  12   5   1      214.50      239.16     23.62 o 
  13   5   1      188.57      190.44     21.67 o 
  14   5   1      120.41      113.47     20.21 o 
  15   5   1       24.08       51.86     16.07 o 
  16   5   1        0.20       12.17     13.63 o 
  17   5   1      140.27      147.80     21.91 o 
  18   5   1        0.02      -15.58     19.48 o 
  19   5   1      982.81      945.66     52.90 o 
  20   5   1     1212.32     1205.87     57.79 o 
  21   5   1      283.78      261.07     36.04 o 
  22   5   1       68.00      129.28     27.02 o 
  23   5   1        3.26       20.45     21.18 o 
  24   5   1        2.86      -26.05     26.05 o 
  25   5   1       52.77       57.94     26.78 o 
  26   5   1       37.49       29.21     28.97 o 
 -26   6   1        1.88       40.17     22.15 o 
 -25   6   1        4.23       -5.11     23.86 o 
 -24   6   1       16.19      -21.67     24.83 o 
 -23   6   1       70.60       94.22     26.29 o 
 -22   6   1       77.44      130.98     27.27 o 
 -21   6   1       12.31       12.42     22.15 o 
 -20   6   1      552.95      498.71     40.20 o 
 -19   6   1      573.99      621.04     42.64 o 
 -18   6   1      360.67      365.85     33.61 o 
 -17   6   1      123.92      104.70     24.59 o 
 -16   6   1        4.51      -18.50     18.50 o 
 -15   6   1        2.95        5.84     15.58 o 
 -14   6   1       36.12       11.20     14.61 o 
 -13   6   1      959.35     1063.04     42.68 o 
 -12   6   1      638.24      571.82     32.91 o 
 -11   6   1     2816.15     2574.93     60.47 o 
 -10   6   1      106.85      116.15     18.99 o 
  -9   6   1     1571.32     1531.03     42.75 o 
  -8   6   1     2371.81     2328.80     51.41 o 
  -7   6   1     1807.17     1948.90     45.73 o 
  -6   6   1    15091.43    15090.01    122.86 o 
  -5   6   1     7592.60     7648.93     83.71 o 
  -4   6   1      514.33      495.39     21.45 o 
  -3   6   1       32.02       38.47      9.74 o 
  -2   6   1      400.01      419.21     19.99 o 
  -1   6   1     1550.64     1630.33     36.44 o 
   0   6   1     1738.38     1783.68     45.03 o 
   1   6   1       92.48      101.54     11.44 o 
   2   6   1      467.86      387.36     20.48 o 
   3   6   1        0.23        7.06      8.28 o 
   4   6   1     3086.66     3027.75     53.03 o 
   5   6   1     2021.86     2178.29     46.26 o 
   6   6   1      154.29      173.15     14.37 o 
   7   6   1     3206.68     2992.64     58.39 o 
   8   6   1     6489.16     6612.30     85.74 o 
   9   6   1      147.16      199.20     19.97 o 
  10   6   1       83.49       28.24     14.61 o 
  11   6   1      420.37      413.47     27.04 o 
  12   6   1        5.56      -10.22     14.36 o 
  13   6   1       81.38      112.00     18.02 o 
  14   6   1        6.89      -17.28     17.28 o 
  15   6   1       46.67       69.63     18.50 o 
  16   6   1      291.04      322.22     31.42 o 
  17   6   1      107.91      132.21     24.59 o 
  18   6   1      240.33      220.64     29.71 o 
  19   6   1      301.75      208.47     32.39 o 
  20   6   1       14.39      -11.93     24.10 o 
  21   6   1      223.28      242.54     31.90 o 
  22   6   1      226.04      197.73     31.66 o 
  23   6   1      151.37       77.19     31.65 o 
  24   6   1       13.55       17.28     26.54 o 
  25   6   1        3.13       18.26     25.56 o 
 -25   7   1        2.08      -20.94     24.59 o 
 -24   7   1        1.70      -28.00     28.00 o 
 -23   7   1        3.46        2.43     24.10 o 
 -22   7   1        5.71      -15.82     24.10 o 
 -21   7   1        7.21       15.09     18.50 o 
 -20   7   1        0.84       34.81     18.01 o 
 -19   7   1       10.93       17.53     18.75 o 
 -18   7   1       65.49       84.73     22.40 o 
 -17   7   1     1075.78     1127.00     52.67 o 
 -16   7   1     1378.70     1326.68     53.18 o 
 -15   7   1      799.32      718.84     40.46 o 
 -14   7   1      112.28       90.82     22.89 o 
 -13   7   1        0.62       31.16     13.63 o 
 -12   7   1     1400.61     1380.43     47.84 o 
 -11   7   1       43.46       21.67     15.09 o 
 -10   7   1     1312.40     1279.21     43.45 o 
  -9   7   1     2716.97     2640.80     59.49 o 
  -8   7   1      282.96      303.51     23.14 o 
  -7   7   1     2315.43     2068.03     51.14 o 
  -6   7   1       37.76       -9.01     13.15 o 
  -5   7   1     2579.83     2476.01     51.69 o 
  -4   7   1      360.39      368.66     21.44 o 
  -3   7   1      544.89      653.81     25.84 o 
  -2   7   1     1409.67     1535.37     39.09 o 
  -1   7   1      630.81      595.46     25.85 o 
   0   7   1      566.50      582.82     34.74 o 
   1   7   1     1545.61     1623.21     41.55 o 
   2   7   1      477.40      585.71     25.59 o 
   3   7   1        1.77       -3.65      9.74 o 
   4   7   1      190.91      172.92     16.32 o 
   5   7   1      348.83      422.72     23.39 o 
   6   7   1      462.15      529.56     27.78 o 
   7   7   1        6.31       -6.33      9.98 o 
   8   7   1      285.00      321.05     23.14 o 
   9   7   1     1726.20     1610.68     48.86 o 
  10   7   1      364.34      347.64     26.55 o 
  11   7   1      408.77      429.76     30.21 o 
  12   7   1     2546.90     2703.12     67.74 o 
  13   7   1      331.73      332.49     29.72 o 
  14   7   1      132.84      124.43     22.64 o 
  15   7   1       42.63       24.10     18.50 o 
  16   7   1      464.15      437.53     34.35 o 
  17   7   1       28.10       28.48     21.18 o 
  18   7   1      768.70      717.48     43.87 o 
  19   7   1      232.14      278.59     31.17 o 
  20   7   1       91.47       72.80     27.27 o 
  21   7   1        1.59      -19.72     24.83 o 
  22   7   1        1.76       27.75     23.37 o 
  23   7   1       15.62      -17.04     27.75 o 
  24   7   1        0.55      -29.21     29.21 o 
  25   7   1       25.36       69.38     30.19 o 
 -24   8   1        0.10       12.90     26.78 o 
 -23   8   1       19.15       34.57     25.81 o 
 -22   8   1        2.91       23.61     23.61 o 
 -21   8   1      238.08      262.51     34.58 o 
 -20   8   1        0.00      -12.90     20.21 o 
 -19   8   1        3.95       14.12     19.96 o 
 -18   8   1       31.79       38.71     20.45 o 
 -17   8   1      579.18      627.39     40.93 o 
 -16   8   1      841.82      896.02     47.04 o 
 -15   8   1        3.60      -18.01     18.01 o 
 -14   8   1      901.82      947.63     44.61 o 
 -13   8   1      221.78      206.03     24.35 o 
 -12   8   1      107.59       77.92     17.77 o 
 -11   8   1     1057.79      988.78     44.15 o 
 -10   8   1      653.23      577.90     33.64 o 
  -9   8   1     1098.29     1111.46     40.98 o 
  -8   8   1      167.13      156.83     20.94 o 
  -7   8   1       72.01       42.85     13.63 o 
  -6   8   1     1217.29     1286.49     41.25 o 
  -5   8   1      210.74      200.44     19.73 o 
  -4   8   1      601.65      544.09     27.06 o 
  -3   8   1      146.87      123.71     16.56 o 
  -2   8   1      684.16      786.33     30.48 o 
  -1   8   1        7.18        6.09     10.71 o 
   0   8   1     1798.77     1953.36     65.27 o 
   1   8   1      126.26      153.66     17.29 o 
   2   8   1     5405.58     5434.58     78.86 o 
   3   8   1      784.32      780.88     33.17 o 
   4   8   1      309.54      300.37     21.19 o 
   5   8   1        1.70       -4.38     12.17 o 
   6   8   1     1754.03     1640.72     48.38 o 
   7   8   1      880.34      818.69     36.34 o 
   8   8   1       64.37       61.35     15.34 o 
   9   8   1       56.70       31.89     14.36 o 
  10   8   1       89.95       81.57     16.56 o 
  11   8   1      756.69      733.25     37.05 o 
  12   8   1       98.65      101.29     22.40 o 
  13   8   1      490.05      485.81     34.11 o 
  14   8   1      153.98      139.28     23.13 o 
  15   8   1      781.66      835.76     42.41 o 
  16   8   1      385.92      398.50     37.02 o 
  17   8   1      438.24      405.58     37.51 o 
  18   8   1        4.78      -21.18     21.18 o 
  19   8   1        3.61        0.00     22.64 o 
  20   8   1        9.48       17.28     23.37 o 
  21   8   1      125.80      171.17     29.95 o 
  22   8   1       41.81        2.43     27.51 o 
  23   8   1        3.06        9.98     24.34 o 
  24   8   1        0.32      -26.05     26.05 o 
 -24   9   1        1.05        5.36     25.80 o 
 -23   9   1        6.02       12.90     27.27 o 
 -22   9   1      172.05      172.15     32.87 o 
 -21   9   1      119.07      122.23     32.87 o 
 -20   9   1        1.89      -15.58     24.34 o 
 -19   9   1       30.52       45.04     21.91 o 
 -18   9   1      329.16      378.48     35.07 o 
 -17   9   1       28.06        0.00     20.94 o 
 -16   9   1      200.64      223.79     27.76 o 
 -15   9   1      332.79      297.63     31.66 o 
 -14   9   1        6.62       20.45     18.75 o 
 -13   9   1      570.68      562.37     35.82 o 
 -12   9   1        6.82        9.25     13.88 o 
 -11   9   1      186.27      153.90     23.38 o 
 -10   9   1      320.30      266.96     28.01 o 
  -9   9   1      320.82      309.10     28.74 o 
  -8   9   1      265.44      239.42     23.38 o 
  -7   9   1       10.15        5.11     12.90 o 
  -6   9   1      447.11      440.28     26.07 o 
  -5   9   1       85.49       88.63     16.56 o 
  -4   9   1      135.92      188.47     19.72 o 
  -3   9   1     3306.78     3305.99     67.40 o 
  -2   9   1      849.68      816.23     35.12 o 
  -1   9   1     1251.75     1405.88     43.20 o 
   0   9   1       42.73       42.03     12.05 o 
   1   9   1     1061.77     1077.65     40.50 o 
   2   9   1      231.83      220.91     18.75 o 
   3   9   1      900.76      917.51     37.56 o 
   4   9   1       67.39       71.82     16.56 o 
   5   9   1       79.13       90.82     16.56 o 
   6   9   1     2410.16     2425.38     61.39 o 
   7   9   1      140.51      123.70     18.51 o 
   8   9   1      459.03      447.82     30.46 o 
   9   9   1      168.56      173.62     23.62 o 
  10   9   1      960.23      803.22     42.43 o 
  11   9   1      117.58       77.43     21.91 o 
  12   9   1      200.59      199.44     24.84 o 
  13   9   1      369.01      334.44     32.40 o 
  14   9   1       10.22       27.75     18.75 o 
  15   9   1      993.43     1013.46     50.95 o 
  16   9   1       71.94       58.68     25.56 o 
  17   9   1       37.80       29.70     21.91 o 
  18   9   1       13.04       41.63     20.45 o 
  19   9   1       12.64       23.86     21.91 o 
  20   9   1       96.02       91.30     26.54 o 
  21   9   1       18.88       30.92     23.61 o 
  22   9   1        8.15      -25.07     28.24 o 
  23   9   1        1.32      -26.54     26.54 o 
 -23  10   1       18.96        2.68     27.27 o 
 -22  10   1       58.04       74.74     28.00 o 
 -21  10   1        6.61       14.85     24.83 o 
 -20  10   1       50.52       51.86     27.02 o 
 -19  10   1        6.98        2.19     19.96 o 
 -18  10   1      216.06      181.66     32.63 o 
 -17  10   1       29.24       31.16     21.18 o 
 -16  10   1       18.86       13.88     20.21 o 
 -15  10   1      347.77      371.19     31.91 o 
 -14  10   1      123.96      116.87     26.30 o 
 -13  10   1      125.69      124.42     20.45 o 
 -12  10   1      143.45       74.27     25.57 o 
 -11  10   1     3819.77     3974.42     89.88 o 
 -10  10   1     1180.73     1211.01     50.00 o 
  -9  10   1      668.66      563.95     37.53 o 
  -8  10   1     1731.98     1659.08     55.42 o 
  -7  10   1      360.13      345.17     30.21 o 
  -6  10   1      494.77      611.58     34.36 o 
  -5  10   1      183.90      160.72     19.73 o 
  -4  10   1       59.82       76.94     15.83 o 
  -3  10   1      665.73      666.15     34.86 o 
  -2  10   1      374.55      362.98     25.58 o 
  -1  10   1      572.39      642.16     33.39 o 
   0  10   1      268.61      285.84     16.78 o 
   1  10   1      398.66      394.18     27.04 o 
   2  10   1      151.26      140.26     19.72 o 
   3  10   1        1.26      -15.34     15.34 o 
   4  10   1      946.86      976.19     40.48 o 
   5  10   1      435.01      347.91     28.26 o 
   6  10   1       45.97       61.35     17.29 o 
   7  10   1        2.30       33.11     15.34 o 
   8  10   1       14.74       20.69     14.61 o 
   9  10   1      104.94      102.51     20.70 o 
  10  10   1        0.05        0.00     16.07 o 
  11  10   1      829.22      828.04     43.39 o 
  12  10   1      542.95      484.12     37.52 o 
  13  10   1      477.80      539.36     34.84 o 
  14  10   1      517.18      545.23     41.17 o 
  15  10   1      162.94      156.57     28.49 o 
  16  10   1        2.15       -1.95     17.77 o 
  17  10   1       26.40       18.99     20.21 o 
  18  10   1       33.01       63.78     20.69 o 
  19  10   1       78.12      105.66     28.00 o 
  20  10   1        8.77        0.00     26.29 o 
  21  10   1        4.95       22.64     26.29 o 
  22  10   1       29.88       49.66     27.27 o 
 -22  11   1       13.97      -31.16     31.16 o 
 -21  11   1        0.24      -20.69     25.07 o 
 -20  11   1        0.16       14.85     22.88 o 
 -19  11   1       23.60       69.38     26.78 o 
 -18  11   1      105.83      132.94     28.00 o 
 -17  11   1        4.72       17.53     23.13 o 
 -16  11   1      265.41      285.90     33.36 o 
 -15  11   1       15.33      -21.67     21.67 o 
 -14  11   1      124.11      172.39     26.05 o 
 -13  11   1      103.47       64.28     23.37 o 
 -12  11   1      123.02       91.06     27.27 o 
 -11  11   1      655.44      623.33     41.18 o 
 -10  11   1       58.48       78.39     24.10 o 
  -9  11   1      401.98      333.72     33.62 o 
  -8  11   1      127.51      146.09     22.64 o 
  -7  11   1       66.80       93.73     17.53 o 
  -6  11   1      208.41      215.52     26.54 o 
  -5  11   1        8.95       18.01     15.58 o 
  -4  11   1      782.75      829.53     40.71 o 
  -3  11   1      741.33      788.05     38.51 o 
  -2  11   1       12.29       21.67     17.77 o 
  -1  11   1      303.65      339.54     27.04 o 
   0  11   1      204.46      199.19     22.65 o 
   1  11   1       28.22       33.11     16.07 o 
   2  11   1       13.35       27.51     16.31 o 
   3  11   1       67.67       73.04     19.72 o 
   4  11   1      121.86      139.28     21.67 o 
   5  11   1       38.91        9.01     20.94 o 
   6  11   1     1465.08     1418.05     53.69 o 
   7  11   1      284.83      282.76     27.77 o 
   8  11   1      133.26      132.95     23.13 o 
   9  11   1      652.54      750.56     43.62 o 
  10  11   1      649.51      595.07     38.75 o 
  11  11   1      670.45      640.15     43.86 o 
  12  11   1      173.07      171.67     29.71 o 
  13  11   1       90.98       80.35     24.83 o 
  14  11   1      334.32      335.86     36.29 o 
  15  11   1      171.49      115.66     29.71 o 
  16  11   1        4.98      -23.61     24.10 o 
  17  11   1      196.82      227.92     33.85 o 
  18  11   1       54.76      -11.69     28.48 o 
  19  11   1       19.12       -7.30     25.56 o 
  20  11   1       11.20      -17.77     28.24 o 
  21  11   1       14.11       34.33     23.37 o 
 -20  12   1       41.37      -29.94     29.94 o 
 -19  12   1       13.44       35.30     25.81 o 
 -18  12   1        1.20        2.43     24.59 o 
 -17  12   1       56.48       60.86     29.46 o 
 -16  12   1        7.30      -15.82     21.42 o 
 -15  12   1      130.00      158.99     31.65 o 
 -14  12   1        9.53       52.58     18.01 o 
 -13  12   1      175.22      142.45     27.03 o 
 -12  12   1        1.62        0.00     20.45 o 
 -11  12   1        5.17       -3.90     21.18 o 
 -10  12   1      406.41      446.49     38.97 o 
  -9  12   1     2126.51     2050.32     69.35 o 
  -8  12   1       90.43       35.06     27.03 o 
  -7  12   1        0.09        3.41     18.01 o 
  -6  12   1       43.52       25.32     19.48 o 
  -5  12   1       17.56       18.26     20.45 o 
  -4  12   1      684.54      672.38     39.97 o 
  -3  12   1      628.30      642.11     39.72 o 
  -2  12   1      650.97      685.03     38.26 o 
  -1  12   1      115.64      166.79     24.35 o 
   0  12   1        9.08        3.52     13.47 o 
   1  12   1       33.77       57.21     17.53 o 
   2  12   1      551.34      530.68     34.84 o 
   3  12   1      757.19      766.79     45.09 o 
   4  12   1     1421.88     1346.32     54.90 o 
   5  12   1      650.21      625.55     41.43 o 
   6  12   1      396.92      355.88     33.86 o 
   7  12   1       91.94       98.61     23.86 o 
   8  12   1      167.16      161.44     26.05 o 
   9  12   1       12.01       -7.30     20.69 o 
  10  12   1      115.58      174.09     26.05 o 
  11  12   1      152.27      154.37     27.76 o 
  12  12   1      226.18      241.08     34.34 o 
  13  12   1      249.63      290.28     34.09 o 
  14  12   1        0.22      -12.90     24.59 o 
  15  12   1       10.71       17.77     25.07 o 
  16  12   1       96.76      102.99     31.41 o 
  17  12   1        2.02      -21.42     26.29 o 
  18  12   1       43.06       64.03     28.48 o 
  19  12   1        0.79       15.34     25.07 o 
  20  12   1       51.45      141.20     28.24 o 
 -19  13   1       10.61        8.03     31.16 o 
 -18  13   1       24.85       25.81     25.81 o 
 -17  13   1        2.30      -25.32     25.32 o 
 -16  13   1       10.72       -9.74     26.05 o 
 -15  13   1       69.94       72.31     29.70 o 
 -14  13   1       51.38       65.49     25.81 o 
 -13  13   1        0.01       19.72     18.99 o 
 -12  13   1      161.17      144.39     29.95 o 
 -11  13   1      164.44      171.42     26.78 o 
 -10  13   1      194.86      219.15     30.44 o 
  -9  13   1      140.31       64.77     27.03 o 
  -8  13   1      225.96      138.07     25.81 o 
  -7  13   1      311.90      343.65     33.85 o 
  -6  13   1       71.40       27.76     23.13 o 
  -5  13   1       61.16       50.88     20.21 o 
  -4  13   1      108.98      159.24     23.13 o 
  -3  13   1      305.98      264.01     29.47 o 
  -2  13   1      457.46      445.31     36.05 o 
  -1  13   1      312.72      298.11     32.64 o 
   0  13   1       13.20      -10.51     14.37 o 
   1  13   1      288.28      295.18     29.23 o 
   2  13   1      337.95      310.79     32.88 o 
   3  13   1       13.88       14.12     20.69 o 
   4  13   1      422.14      455.52     37.76 o 
   5  13   1      516.15      482.13     38.49 o 
   6  13   1      300.51      365.81     33.12 o 
   7  13   1       20.53       -7.55     20.94 o 
   8  13   1      120.07      141.22     26.78 o 
   9  13   1      132.78      196.01     26.78 o 
  10  13   1      207.87      195.05     34.33 o 
  11  13   1      486.68      484.27     40.92 o 
  12  13   1        4.07       28.00     18.99 o 
  13  13   1        9.69       -6.57     23.86 o 
  14  13   1      232.44      221.84     36.28 o 
  15  13   1       85.12       89.84     26.78 o 
  16  13   1      113.80      131.96     32.14 o 
  17  13   1       79.67       68.41     29.46 o 
  18  13   1        2.52       -5.36     27.75 o 
 -17  14   1       40.01       82.53     28.48 o 
 -16  14   1       20.15       20.69     25.56 o 
 -15  14   1        0.44       -7.55     24.10 o 
 -14  14   1       87.00      128.55     28.97 o 
 -13  14   1        3.20       -7.06     24.83 o 
 -12  14   1       58.71       50.40     26.05 o 
 -11  14   1        7.62        4.38     21.42 o 
 -10  14   1       26.42       -8.76     28.48 o 
  -9  14   1        0.09      -20.45     20.45 o 
  -8  14   1        0.14      -10.47     22.88 o 
  -7  14   1        8.28       18.50     18.99 o 
  -6  14   1      128.31      145.12     24.10 o 
  -5  14   1      107.65      132.94     24.83 o 
  -4  14   1       28.55       31.41     20.69 o 
  -3  14   1       50.89       93.24     22.40 o 
  -2  14   1      216.03      237.67     29.71 o 
  -1  14   1       10.18        0.00     24.10 o 
   0  14   1        4.75        7.67     17.41 o 
   1  14   1       34.00       27.02     22.88 o 
   2  14   1      295.61      354.84     34.83 o 
   3  14   1        1.68       19.48     18.26 o 
   4  14   1        0.54      -20.45     20.45 o 
   5  14   1      114.52      115.90     28.49 o 
   6  14   1       66.65       76.93     22.89 o 
   7  14   1       58.88       68.17     28.73 o 
   8  14   1        2.38       -8.28     22.15 o 
   9  14   1       14.28      -20.69     20.69 o 
  10  14   1        1.79       17.53     21.67 o 
  11  14   1        0.17      -22.64     25.56 o 
  12  14   1       28.90       18.50     27.51 o 
  13  14   1        0.63       11.93     23.86 o 
  14  14   1        9.86       17.28     26.29 o 
  15  14   1       10.93       25.32     27.51 o 
  16  14   1        3.21      -28.24     28.24 o 
  17  14   1        3.10       16.07     24.59 o 
 -15  15   1       20.61       16.07     28.48 o 
 -14  15   1       18.37      -29.21     29.21 o 
 -13  15   1      116.59      227.89     35.06 o 
 -12  15   1        1.12        0.00     27.02 o 
 -11  15   1        1.50      -25.80     25.80 o 
 -10  15   1      107.93      179.20     32.63 o 
  -9  15   1       94.81      115.40     28.00 o 
  -8  15   1       38.39       34.08     23.86 o 
  -7  15   1       68.58       91.30     23.62 o 
  -6  15   1        5.93        4.38     23.13 o 
  -5  15   1       73.26       36.76     28.00 o 
  -4  15   1       61.46      105.17     26.29 o 
  -3  15   1      155.17      140.49     27.03 o 
  -2  15   1       18.93       50.88     20.69 o 
  -1  15   1       84.96       96.90     24.59 o 
   0  15   1       27.91       30.21     21.06 o 
   1  15   1      348.52      424.76     37.51 o 
   2  15   1      136.64      173.85     30.68 o 
   3  15   1      314.62      377.98     35.31 o 
   4  15   1      135.80      180.91     28.97 o 
   5  15   1        0.69      -26.54     26.54 o 
   6  15   1      267.33      324.86     38.48 o 
   7  15   1       34.67       -9.01     22.88 o 
   8  15   1       96.08      109.56     25.56 o 
   9  15   1       11.27       30.19     25.56 o 
  10  15   1       34.15       45.28     28.73 o 
  11  15   1      144.32      204.28     33.84 o 
  12  15   1       22.75       54.78     23.37 o 
  13  15   1        4.51       20.45     26.05 o 
  14  15   1       83.67      102.50     33.11 o 
 -12  16   1        1.97        8.03     24.83 o 
 -11  16   1       32.64       12.90     30.43 o 
 -10  16   1      142.71      191.13     34.33 o 
  -9  16   1      249.99      302.44     38.23 o 
  -8  16   1       16.67       39.44     26.78 o 
  -7  16   1        7.26        0.00     26.54 o 
  -6  16   1      312.40      379.67     42.86 o 
  -5  16   1       58.57       37.74     30.43 o 
  -4  16   1       49.58       81.80     25.56 o 
  -3  16   1       20.74       32.38     25.08 o 
  -2  16   1       25.98       25.32     25.08 o 
  -1  16   1      295.12      315.37     36.77 o 
   0  16   1       25.81       49.42     16.01 o 
   1  16   1        3.61       16.07     20.45 o 
   2  16   1       36.77       34.81     21.67 o 
   3  16   1       85.73       58.19     28.49 o 
   4  16   1       96.97      124.41     26.78 o 
   5  16   1        9.00      -16.55     24.59 o 
   6  16   1        6.62      -19.23     28.00 o 
   7  16   1       12.27       19.48     20.94 o 
   8  16   1       70.30      121.24     30.43 o 
   9  16   1       33.19       32.87     27.75 o 
  10  16   1       58.33      118.08     27.27 o 
  11  16   1        0.25       18.26     21.42 o 
  12  16   1        1.48      -26.78     27.27 o 
  -9  17   1       79.79      118.81     33.84 o 
  -8  17   1       44.81       42.60     32.38 o 
  -7  17   1       68.39       49.91     27.27 o 
  -6  17   1        2.90        7.79     25.80 o 
  -5  17   1        1.78      -18.01     22.40 o 
  -4  17   1      171.90      147.31     35.55 o 
  -3  17   1        1.04        2.43     21.67 o 
  -2  17   1       10.03       57.70     24.34 o 
  -1  17   1       50.03       67.68     30.92 o 
   0  17   1       59.26       57.84     19.37 o 
   1  17   1       48.69       25.08     31.16 o 
   2  17   1        1.87       20.21     24.10 o 
   3  17   1       11.78       47.96     26.54 o 
   4  17   1       35.38       53.56     30.19 o 
   5  17   1       72.51       61.84     28.24 o 
   6  17   1        9.39        0.00     26.29 o 
   7  17   1        2.07      -15.82     27.51 o 
   8  17   1      125.56      149.74     32.87 o 
 -27   0   2        4.19      -34.81     34.81 o 
 -26   0   2       99.18      104.94     31.89 o 
 -25   0   2        0.00      -30.92     30.92 o 
 -24   0   2       65.29       87.40     30.43 o 
 -23   0   2       89.17       63.55     31.89 o 
 -22   0   2       32.83        8.03     29.21 o 
 -21   0   2      191.45      185.31     37.01 o 
 -20   0   2      587.20      511.43     54.58 o 
 -19   0   2     4150.70     4153.78    106.09 o 
 -18   0   2     3049.36     3282.37     82.44 o 
 -17   0   2       75.30      -69.88     69.88 o 
 -16   0   2      442.02      386.89     36.54 o 
 -15   0   2      363.98      153.47     43.61 o 
 -14   0   2      466.10      338.94     37.77 o 
 -13   0   2      160.12      -53.09     53.09 o 
 -12   0   2     2614.89     2699.81     56.57 o 
 -11   0   2    10704.67    12091.26    112.36 o 
 -10   0   2    12646.40    13066.71    113.86 o 
  -9   0   2      729.75      622.54     26.35 o 
  -8   0   2    10935.99    10954.62     93.79 o 
  -7   0   2     3741.19     4166.64     54.96 o 
  -6   0   2     2606.04     2725.81     42.02 o 
  -5   0   2      276.15      270.03     13.65 o 
  -4   0   2      441.14      461.94     16.59 o 
  -3   0   2       57.52       47.48      7.31 o 
  -2   0   2     3698.95     3523.21     40.88 o 
  -1   0   2    30355.62    30639.36    518.72 o 
   0   0   2    40143.68    40014.20    548.97 o 
   1   0   2    43559.55    48599.67    678.74 o 
   2   0   2     3754.36     3771.30     44.58 o 
   3   0   2   222476.73   262704.69   2002.92 o 
   4   0   2    21799.01    24378.64    122.77 o 
   5   0   2      233.30      182.49     14.38 o 
   6   0   2     2143.07     2181.17     39.97 o 
   7   0   2     1273.20     1127.71     31.28 o 
   8   0   2      525.87      788.97     27.06 o 
   9   0   2     2259.49     2603.11     50.70 o 
  10   0   2      342.87      277.03     21.44 o 
  11   0   2        2.46       12.17     12.90 o 
  12   0   2      139.38       61.12     22.65 o 
  13   0   2     5966.45     5919.68     88.70 o 
  14   0   2      124.16      118.58     22.65 o 
  15   0   2        9.24       25.81     14.85 o 
  16   0   2      385.89      336.90     37.76 o 
  17   0   2     1584.66     1719.02     60.53 o 
  18   0   2      487.01      473.37     37.27 o 
  19   0   2       27.55        3.41     23.86 o 
  20   0   2       89.04       90.81     24.83 o 
  21   0   2        7.98        1.95     23.13 o 
  22   0   2       26.57       27.02     26.54 o 
  23   0   2      170.62      165.33     33.12 o 
  24   0   2       67.14      -37.74     37.74 o 
  25   0   2      401.52      447.17     42.62 o 
  26   0   2        1.44       10.47     29.46 o 
 -27   1   2        6.95       -2.68     24.83 o 
 -26   1   2        1.30       25.07     22.64 o 
 -25   1   2       17.81       14.12     24.59 o 
 -24   1   2       32.56       -6.82     24.83 o 
 -23   1   2      113.60      110.54     24.83 o 
 -22   1   2      370.84      355.85     36.05 o 
 -21   1   2       22.08       49.42     26.05 o 
 -20   1   2      162.61      182.38     27.76 o 
 -19   1   2       72.55       82.29     25.32 o 
 -18   1   2        7.49      -21.18     21.18 o 
 -17   1   2      624.40      621.43     38.99 o 
 -16   1   2     1692.48     1555.64     54.94 o 
 -15   1   2      897.83      750.33     42.67 o 
 -14   1   2      496.92      497.11     31.43 o 
 -13   1   2       56.06       65.25     16.07 o 
 -12   1   2     1835.19     1856.07     47.67 o 
 -11   1   2      699.13      616.21     27.56 o 
 -10   1   2     3041.30     2859.79     53.73 o 
  -9   1   2     6314.88     6701.50     77.28 o 
  -8   1   2      121.57      156.10     13.39 o 
  -7   1   2     3115.35     3325.66     49.43 o 
  -6   1   2        1.02       -3.16      6.57 o 
  -5   1   2     8931.33     9791.75     77.27 o 
  -4   1   2     6642.87     7094.82     63.02 o 
  -3   1   2    24249.67    24918.31    490.04 o 
  -2   1   2       29.69       28.00      6.57 o 
  -1   1   2      329.26      378.18     13.90 o 
   0   1   2     8651.86     9774.90    340.60 o 
   1   1   2        2.88       17.53      7.79 o 
   2   1   2    76936.25    81931.01    955.15 o 
   3   1   2     5503.09     5728.81     57.29 o 
   4   1   2      988.83     1114.42     27.13 o 
   5   1   2      683.38      617.44     21.72 o 
   6   1   2     2009.59     2031.20     39.21 o 
   7   1   2       37.62        0.00     10.96 o 
   8   1   2     5995.17     6003.45     73.53 o 
   9   1   2      245.97      322.53     21.44 o 
  10   1   2     1024.41      884.45     32.95 o 
  11   1   2       76.62       78.40     15.34 o 
  12   1   2       52.47       47.23     13.63 o 
  13   1   2      907.60      886.78     37.31 o 
  14   1   2      682.63      720.06     36.56 o 
  15   1   2      602.09      561.74     33.39 o 
  16   1   2        2.43       11.69     16.07 o 
  17   1   2      426.72      407.56     33.13 o 
  18   1   2       20.85       36.27     19.23 o 
  19   1   2      194.20      206.98     29.46 o 
  20   1   2      286.13      253.28     31.17 o 
  21   1   2       47.74       23.62     29.46 o 
  22   1   2      634.91      698.29     43.37 o 
  23   1   2       20.51       30.92     30.67 o 
  24   1   2      433.27      469.36     42.63 o 
  25   1   2       25.09       78.88     28.48 o 
  26   1   2        0.72       15.58     23.86 o 
 -27   2   2       17.74       39.93     28.00 o 
 -26   2   2       11.67       35.30     24.83 o 
 -25   2   2       40.55       28.73     26.29 o 
 -24   2   2       33.80       40.90     26.54 o 
 -23   2   2      544.03      560.07     46.04 o 
 -22   2   2       99.88       76.94     30.68 o 
 -21   2   2       40.32       46.01     17.53 o 
 -20   2   2      276.04      298.09     32.39 o 
 -19   2   2      551.90      490.22     36.79 o 
 -18   2   2        0.06      -18.26     18.26 o 
 -17   2   2       61.52       78.15     18.75 o 
 -16   2   2       22.64       32.38     15.82 o 
 -15   2   2      231.50      284.70     24.60 o 
 -14   2   2       50.68       44.31     14.12 o 
 -13   2   2     3777.90     3799.92     72.38 o 
 -12   2   2        2.47       -9.49     12.90 o 
 -11   2   2       16.27       -1.95      9.98 o 
 -10   2   2      813.88      764.51     29.76 o 
  -9   2   2     5781.31     6476.62     77.13 o 
  -8   2   2     1798.78     1874.49     39.89 o 
  -7   2   2        9.65       21.67      8.28 o 
  -6   2   2      489.29      561.81     20.48 o 
  -5   2   2     3225.48     3353.36     46.79 o 
  -4   2   2    13679.14    13867.15     92.45 o 
  -3   2   2     2671.98     2982.18     41.10 o 
  -2   2   2     1344.32     1299.68     26.69 o 
  -1   2   2     1451.20     1498.94     27.93 o 
   0   2   2     1990.13     2026.73     67.66 o 
   1   2   2     3208.08     3600.29     44.43 o 
   2   2   2     2238.60     2166.51     35.38 o 
   3   2   2       41.06       48.70      8.77 o 
   4   2   2       10.26       13.88      7.06 o 
   5   2   2     3943.58     4241.96     55.27 o 
   6   2   2     1143.08     1162.04     31.03 o 
   7   2   2     2535.18     2622.94     47.58 o 
   8   2   2     1234.68     1242.12     35.66 o 
   9   2   2       30.15       22.40     11.69 o 
  10   2   2      466.07      476.95     25.35 o 
  11   2   2      112.91      158.52     17.29 o 
  12   2   2       48.64       34.82     13.88 o 
  13   2   2      129.22      125.16     17.29 o 
  14   2   2      212.79      282.75     24.35 o 
  15   2   2      133.89      113.23     19.72 o 
  16   2   2        1.47       29.46     14.61 o 
  17   2   2      736.83      758.74     40.70 o 
  18   2   2        0.65        5.11     18.50 o 
  19   2   2       21.47       16.07     20.94 o 
  20   2   2      178.00      180.68     25.57 o 
  21   2   2       28.09       47.72     22.88 o 
  22   2   2      443.28      442.84     44.82 o 
  23   2   2       40.05       13.39     30.92 o 
  24   2   2       50.53       23.62     31.89 o 
  25   2   2       11.88        4.87     27.51 o 
  26   2   2        3.33       57.45     23.61 o 
 -27   3   2        2.65       18.74     26.54 o 
 -26   3   2        4.92       15.34     22.64 o 
 -25   3   2       53.04       53.32     28.24 o 
 -24   3   2       20.11        2.19     24.10 o 
 -23   3   2       82.25       54.29     26.29 o 
 -22   3   2       21.07       26.78     24.34 o 
 -21   3   2      132.80      114.93     27.03 o 
 -20   3   2      562.10      636.39     43.37 o 
 -19   3   2      185.29      126.62     25.57 o 
 -18   3   2      349.13      357.81     30.93 o 
 -17   3   2       93.10      110.54     20.70 o 
 -16   3   2       14.14      -10.22     15.34 o 
 -15   3   2       49.25       58.19     15.58 o 
 -14   3   2      153.94      164.86     20.46 o 
 -13   3   2        2.96      -11.93     11.93 o 
 -12   3   2       51.84       64.03     13.63 o 
 -11   3   2        3.03       11.44      9.98 o 
 -10   3   2      236.98      272.57     18.76 o 
  -9   3   2      248.10      297.92     20.46 o 
  -8   3   2      216.37      204.61     16.08 o 
  -7   3   2     2929.01     3191.17     50.82 o 
  -6   3   2      296.14      354.29     17.06 o 
  -5   3   2      573.30      534.89     20.24 o 
  -4   3   2      278.00      322.15     15.84 o 
  -3   3   2     2055.95     2014.36     35.81 o 
  -2   3   2     1321.67     1336.92     28.63 o 
  -1   3   2      655.55      642.39     20.26 o 
   0   3   2       12.49       14.36      5.34 o 
   1   3   2     3287.76     3512.84     47.09 o 
   2   3   2    12098.93    12681.11     91.04 o 
   3   3   2       28.97       28.49      9.01 o 
   4   3   2      386.54      376.85     18.53 o 
   5   3   2        8.57       16.80      8.76 o 
   6   3   2       60.36       70.12     12.42 o 
   7   3   2      369.01      338.25     19.50 o 
   8   3   2      158.87      156.11     14.86 o 
   9   3   2      272.62      247.75     20.95 o 
  10   3   2      194.69      173.41     17.05 o 
  11   3   2      428.47      386.70     23.15 o 
  12   3   2        0.43       -3.41     13.88 o 
  13   3   2      908.82      853.31     37.56 o 
  14   3   2       10.12       -9.25     12.90 o 
  15   3   2      108.59      132.94     20.45 o 
  16   3   2       38.51       42.12     18.02 o 
  17   3   2      153.65      158.76     25.32 o 
  18   3   2      127.91      134.41     25.81 o 
  19   3   2      199.16      189.45     26.06 o 
  20   3   2        0.03      -19.23     19.96 o 
  21   3   2       72.50       70.85     26.54 o 
  22   3   2      118.53      168.97     33.11 o 
  23   3   2       13.26       36.27     25.81 o 
  24   3   2      104.13      104.94     32.63 o 
  25   3   2        0.60      -19.96     27.27 o 
  26   3   2       51.19       42.36     28.73 o 
 -26   4   2       35.35       38.95     26.54 o 
 -25   4   2       46.51       59.16     25.56 o 
 -24   4   2       43.12       60.86     26.54 o 
 -23   4   2       35.36       82.04     23.13 o 
 -22   4   2       98.22      105.18     25.32 o 
 -21   4   2       19.30       31.89     19.23 o 
 -20   4   2      160.10      192.12     26.05 o 
 -19   4   2      898.65      879.75     47.78 o 
 -18   4   2      344.23      376.07     33.37 o 
 -17   4   2      243.25      259.61     28.74 o 
 -16   4   2        2.11       16.31     14.61 o 
 -15   4   2       13.28       -7.06     18.02 o 
 -14   4   2     1201.53     1235.78     47.33 o 
 -13   4   2        0.12       -6.09     13.39 o 
 -12   4   2      228.05      267.91     21.43 o 
 -11   4   2      125.47      113.96     17.05 o 
 -10   4   2     2652.53     2570.45     55.35 o 
  -9   4   2      528.83      475.81     24.13 o 
  -8   4   2      117.72      191.89     16.32 o 
  -7   4   2      936.00     1076.31     31.97 o 
  -6   4   2     1687.96     1492.44     36.20 o 
  -5   4   2      800.45      719.41     24.65 o 
  -4   4   2       82.09       93.99      9.98 o 
  -3   4   2     2407.43     2467.68     42.45 o 
  -2   4   2       21.14       27.75      7.30 o 
  -1   4   2     8002.62     8502.61     76.52 o 
   0   4   2     1285.78     1379.90     45.73 o 
   1   4   2     2239.35     2232.21     40.47 o 
   2   4   2     7387.88     7667.70     74.56 o 
   3   4   2     2633.21     2598.10     45.91 o 
   4   4   2     1575.79     1537.20     35.47 o 
   5   4   2     1110.84     1094.41     31.51 o 
   6   4   2     4025.70     3767.79     59.57 o 
   7   4   2     2082.32     2008.81     46.26 o 
   8   4   2       24.82        8.28     11.93 o 
   9   4   2      120.67      104.71     15.83 o 
  10   4   2     1934.45     1850.96     50.61 o 
  11   4   2     1270.03     1096.93     41.49 o 
  12   4   2       19.59       23.13     12.66 o 
  13   4   2      258.34      319.55     25.09 o 
  14   4   2       51.99       82.53     17.53 o 
  15   4   2      309.20      329.31     27.77 o 
  16   4   2      214.43      270.56     26.06 o 
  17   4   2        1.26       13.15     16.80 o 
  18   4   2      175.73      188.72     27.76 o 
  19   4   2       29.74       64.76     23.13 o 
  20   4   2       60.91       86.19     22.64 o 
  21   4   2      179.43      138.55     28.25 o 
  22   4   2        1.83       13.15     22.64 o 
  23   4   2       31.53       34.57     22.88 o 
  24   4   2       35.71       14.61     29.21 o 
  25   4   2       85.90      142.91     26.78 o 
  26   4   2        9.33       10.71     26.05 o 
 -26   5   2        6.50      -28.24     28.24 o 
 -25   5   2        0.25       35.30     23.37 o 
 -24   5   2        3.89        4.87     24.34 o 
 -23   5   2        0.03       36.52     18.99 o 
 -22   5   2        6.92        0.00     24.34 o 
 -21   5   2       13.46       20.45     20.45 o 
 -20   5   2       35.89       30.92     24.59 o 
 -19   5   2      154.69      143.18     26.30 o 
 -18   5   2      126.66       69.39     25.81 o 
 -17   5   2       58.76       49.18     19.23 o 
 -16   5   2       81.52       71.34     21.43 o 
 -15   5   2      218.27      162.68     24.35 o 
 -14   5   2      258.01      237.71     24.60 o 
 -13   5   2      140.56      148.54     19.48 o 
 -12   5   2      248.59      244.29     22.65 o 
 -11   5   2     1791.25     1849.40     50.33 o 
 -10   5   2      229.76      202.64     19.48 o 
  -9   5   2       16.23       24.59      8.76 o 
  -8   5   2     1545.34     1637.57     42.27 o 
  -7   5   2       97.69      115.66     15.58 o 
  -6   5   2     1455.36     1693.74     40.32 o 
  -5   5   2      490.86      547.75     23.16 o 
  -4   5   2       89.23       93.26     12.18 o 
  -3   5   2        2.29       11.44      7.30 o 
  -2   5   2       84.24       95.70     11.93 o 
  -1   5   2     1286.37     1360.03     33.24 o 
   0   5   2       54.79       56.31      7.57 o 
   1   5   2     2004.73     2176.74     43.10 o 
   2   5   2      790.82      738.86     26.84 o 
   3   5   2     1457.89     1373.86     35.94 o 
   4   5   2      459.73      381.23     20.23 o 
   5   5   2      112.60      139.53     14.61 o 
   6   5   2      685.84      706.24     28.29 o 
   7   5   2     1174.67     1128.64     36.62 o 
   8   5   2      451.00      397.71     23.88 o 
   9   5   2      440.60      476.14     26.32 o 
  10   5   2      100.92      115.90     17.53 o 
  11   5   2      261.04      264.27     24.36 o 
  12   5   2      206.27      153.67     21.67 o 
  13   5   2      565.11      459.36     31.44 o 
  14   5   2      121.81       94.96     18.99 o 
  15   5   2      106.97      118.82     19.72 o 
  16   5   2       19.29       22.64     17.28 o 
  17   5   2        2.76       37.49     17.04 o 
  18   5   2      339.07      316.14     33.12 o 
  19   5   2        1.74      -15.34     24.59 o 
  20   5   2       73.06       70.60     23.62 o 
  21   5   2       24.47       -8.52     25.08 o 
  22   5   2       81.46       73.77     28.73 o 
  23   5   2        0.01      -18.99     24.83 o 
  24   5   2        5.26        7.55     26.78 o 
  25   5   2       31.22       10.47     28.97 o 
 -25   6   2        4.38       10.47     25.80 o 
 -24   6   2        9.54       17.28     28.48 o 
 -23   6   2       16.63       14.12     22.15 o 
 -22   6   2       21.02       40.17     23.13 o 
 -21   6   2      248.43      291.98     35.55 o 
 -20   6   2       76.69       34.09     26.54 o 
 -19   6   2      488.69      354.69     36.30 o 
 -18   6   2      134.23      131.97     27.03 o 
 -17   6   2      308.76      394.32     31.42 o 
 -16   6   2       80.81       95.93     24.83 o 
 -15   6   2     1031.92      911.04     46.09 o 
 -14   6   2       21.01       30.67     17.04 o 
 -13   6   2     1170.65     1075.82     44.89 o 
 -12   6   2       39.66       34.08     15.82 o 
 -11   6   2       84.86      121.50     16.56 o 
 -10   6   2      646.85      620.86     31.45 o 
  -9   6   2      164.22      132.72     18.26 o 
  -8   6   2      867.12      922.22     33.42 o 
  -7   6   2     1458.64     1410.36     40.55 o 
  -6   6   2      446.28      434.03     25.10 o 
  -5   6   2       47.52       47.48     10.96 o 
  -4   6   2       20.91       23.37      9.98 o 
  -3   6   2     2800.67     2856.82     51.74 o 
  -2   6   2     2851.88     3028.03     52.74 o 
  -1   6   2      842.82      975.24     30.74 o 
   0   6   2      967.13      892.92     21.30 o 
   1   6   2      369.90      472.99     23.15 o 
   2   6   2      680.70      595.06     26.83 o 
   3   6   2       19.68       27.75      8.28 o 
   4   6   2       72.36       64.52     10.47 o 
   5   6   2     4682.69     4422.84     70.66 o 
   6   6   2      394.01      417.15     24.37 o 
   7   6   2      606.14      581.88     29.25 o 
   8   6   2      488.03      385.28     26.56 o 
   9   6   2     1293.50     1285.62     43.94 o 
  10   6   2       18.73       18.26     14.85 o 
  11   6   2      240.49      185.34     23.38 o 
  12   6   2       16.61       27.27     15.34 o 
  13   6   2       14.01       15.82     16.31 o 
  14   6   2      509.90      613.99     36.30 o 
  15   6   2      647.97      592.18     38.02 o 
  16   6   2       37.86       27.02     18.26 o 
  17   6   2        6.45       26.78     19.23 o 
  18   6   2       60.01       50.64     21.91 o 
  19   6   2        9.40        5.84     22.40 o 
  20   6   2       36.13       39.68     26.54 o 
  21   6   2      176.84      269.79     31.65 o 
  22   6   2       92.78       94.47     29.22 o 
  23   6   2        1.52       12.17     22.88 o 
  24   6   2        3.14       -5.11     23.86 o 
  25   6   2      107.42      152.41     34.33 o 
 -25   7   2        0.25      -26.05     26.05 o 
 -24   7   2      109.48      134.64     30.92 o 
 -23   7   2       57.84       82.29     29.95 o 
 -22   7   2       13.90       53.07     18.50 o 
 -21   7   2       54.30       94.46     25.32 o 
 -20   7   2       64.49       98.11     21.67 o 
 -19   7   2       69.77       29.95     25.56 o 
 -18   7   2      245.32      247.91     32.39 o 
 -17   7   2      300.87      370.68     31.90 o 
 -16   7   2      157.44      133.44     24.35 o 
 -15   7   2     1879.25     1881.28     62.75 o 
 -14   7   2     2183.57     2246.21     66.70 o 
 -13   7   2       15.96       28.00     16.07 o 
 -12   7   2      991.50      997.91     43.90 o 
 -11   7   2       20.92        8.03     14.85 o 
 -10   7   2        9.78       26.78     13.39 o 
  -9   7   2      171.95      188.24     18.26 o 
  -8   7   2        4.40      -12.90     12.90 o 
  -7   7   2      510.63      496.91     27.29 o 
  -6   7   2      347.81      381.52     23.88 o 
  -5   7   2     1279.59     1545.42     42.48 o 
  -4   7   2     2193.29     2340.77     51.63 o 
  -3   7   2      439.01      385.76     22.91 o 
  -2   7   2       26.05       25.32     11.20 o 
  -1   7   2      936.79      996.69     33.43 o 
   0   7   2     2755.76     2932.70    116.52 o 
   1   7   2     2802.73     2994.26     59.06 o 
   2   7   2     1062.79     1091.40     36.85 o 
   3   7   2       28.22       27.27     12.90 o 
   4   7   2      393.70      345.02     23.39 o 
   5   7   2     1140.11     1153.40     39.29 o 
   6   7   2     1456.50     1495.73     46.64 o 
   7   7   2      340.30      327.66     24.36 o 
   8   7   2      116.43       99.59     16.07 o 
   9   7   2      105.50       91.55     17.77 o 
  10   7   2      727.07      820.04     38.52 o 
  11   7   2       74.66       84.24     18.50 o 
  12   7   2        0.20      -16.31     16.31 o 
  13   7   2      211.33      219.42     25.33 o 
  14   7   2       20.20        4.87     17.77 o 
  15   7   2       86.13       85.95     25.32 o 
  16   7   2      949.48     1007.81     52.66 o 
  17   7   2      804.40      837.67     48.01 o 
  18   7   2        0.70      -15.58     20.21 o 
  19   7   2      180.06      181.16     30.44 o 
  20   7   2      148.41      162.41     30.19 o 
  21   7   2        8.95       18.26     23.13 o 
  22   7   2      354.10      391.62     43.84 o 
  23   7   2        0.43      -26.05     26.05 o 
  24   7   2        3.71       18.50     23.37 o 
 -24   8   2        7.21       10.47     26.29 o 
 -23   8   2       16.47        5.11     24.83 o 
 -22   8   2       40.96       95.92     28.48 o 
 -21   8   2        2.45       11.44     24.83 o 
 -20   8   2      313.84      273.01     32.39 o 
 -19   8   2       67.32       25.08     24.35 o 
 -18   8   2      198.76      214.53     29.95 o 
 -17   8   2       11.21      -11.44     20.69 o 
 -16   8   2       66.91       74.01     20.21 o 
 -15   8   2      440.31      488.18     33.86 o 
 -14   8   2      207.32      200.90     27.52 o 
 -13   8   2        8.63       47.23     18.01 o 
 -12   8   2       74.69       67.68     18.50 o 
 -11   8   2     1092.00     1064.39     44.15 o 
 -10   8   2       80.75       79.86     18.99 o 
  -9   8   2      323.95      247.48     24.36 o 
  -8   8   2      741.96      774.02     35.59 o 
  -7   8   2      273.59      255.75     21.43 o 
  -6   8   2       68.06       61.84     15.83 o 
  -5   8   2      834.22      803.03     33.41 o 
  -4   8   2     2748.03     2691.07     59.74 o 
  -3   8   2      340.75      266.27     22.66 o 
  -2   8   2       62.16       52.59     12.42 o 
  -1   8   2        0.50      -12.17     12.17 o 
   0   8   2      363.70      432.18     29.24 o 
   1   8   2      651.29      545.59     29.99 o 
   2   8   2     2584.17     2583.71     60.71 o 
   3   8   2     1651.45     1683.64     48.86 o 
   4   8   2      200.84      218.70     21.92 o 
   5   8   2        0.83        8.28     12.42 o 
   6   8   2     1232.83     1194.06     44.17 o 
   7   8   2        0.45       -2.43     12.66 o 
   8   8   2       92.10       82.54     20.21 o 
   9   8   2      110.83      111.76     17.77 o 
  10   8   2       17.60       58.18     15.82 o 
  11   8   2       51.42       23.86     19.72 o 
  12   8   2      337.80      366.34     30.45 o 
  13   8   2      670.27      698.93     38.99 o 
  14   8   2       46.93       27.27     19.72 o 
  15   8   2      231.31      254.97     29.22 o 
  16   8   2      276.23      301.01     35.07 o 
  17   8   2       65.14       62.81     23.13 o 
  18   8   2        0.29      -20.94     20.94 o 
  19   8   2      278.04      342.40     39.70 o 
  20   8   2       76.04      130.98     27.02 o 
  21   8   2      143.18       78.16     33.11 o 
  22   8   2       90.51      113.94     33.60 o 
  23   8   2        3.26      -15.58     29.94 o 
 -23   9   2      121.28      122.95     34.33 o 
 -22   9   2       71.46       87.65     28.00 o 
 -21   9   2        4.39      -14.36     22.64 o 
 -20   9   2      108.94      160.21     30.43 o 
 -19   9   2      115.14      113.70     27.27 o 
 -18   9   2      107.03      106.64     28.24 o 
 -17   9   2        6.48       24.10     18.26 o 
 -16   9   2        1.54      -20.94     22.64 o 
 -15   9   2      178.53      247.64     28.25 o 
 -14   9   2       51.43       29.95     20.45 o 
 -13   9   2        0.07       -1.70     16.31 o 
 -12   9   2       49.08       61.35     22.15 o 
 -11   9   2        4.37       10.95     17.04 o 
 -10   9   2      364.00      394.86     29.72 o 
  -9   9   2       82.36      103.96     18.75 o 
  -8   9   2       16.22       13.88     15.82 o 
  -7   9   2       14.57       31.16     16.07 o 
  -6   9   2      540.46      485.66     31.19 o 
  -5   9   2      736.36      688.68     32.91 o 
  -4   9   2       64.96       81.81     15.10 o 
  -3   9   2        3.85       -7.55     12.90 o 
  -2   9   2      635.15      697.60     31.69 o 
  -1   9   2      772.25      867.24     36.33 o 
   0   9   2      384.22      433.24     24.24 o 
   1   9   2        7.49      -13.88     13.88 o 
   2   9   2      156.65      122.49     20.46 o 
   3   9   2      719.06      769.85     34.86 o 
   4   9   2       38.77       58.67     15.82 o 
   5   9   2      864.40      777.83     37.55 o 
   6   9   2      289.18      304.95     27.04 o 
   7   9   2        0.76       20.69     14.61 o 
   8   9   2      262.82      267.42     27.52 o 
   9   9   2      424.15      426.82     30.70 o 
  10   9   2        2.72       -6.09     17.04 o 
  11   9   2        0.79       14.36     16.80 o 
  12   9   2      412.13      354.68     34.10 o 
  13   9   2      149.85      178.73     25.32 o 
  14   9   2       51.01       65.25     20.94 o 
  15   9   2      107.27      103.97     25.32 o 
  16   9   2       27.00       -8.03     24.83 o 
  17   9   2        3.85        0.00     21.42 o 
  18   9   2       71.66      103.72     18.99 o 
  19   9   2       62.27       54.29     24.83 o 
  20   9   2        0.41       30.67     22.64 o 
  21   9   2        3.94       -7.30     31.16 o 
  22   9   2       12.84      -10.22     27.02 o 
  23   9   2       68.59       86.43     30.43 o 
 -22  10   2       17.20       44.55     29.94 o 
 -21  10   2       73.00       42.61     33.11 o 
 -20  10   2       63.38      108.34     24.59 o 
 -19  10   2      318.72      389.90     38.48 o 
 -18  10   2       81.14       37.49     28.00 o 
 -17  10   2       41.89       59.40     24.10 o 
 -16  10   2      128.41      150.72     27.51 o 
 -15  10   2      156.22      131.00     24.11 o 
 -14  10   2     1017.10     1123.16     52.17 o 
 -13  10   2       32.36       72.31     19.72 o 
 -12  10   2      120.21      130.51     23.86 o 
 -11  10   2        0.83      -17.77     17.77 o 
 -10  10   2       39.48       55.26     18.02 o 
  -9  10   2      121.82      122.47     21.67 o 
  -8  10   2        2.67        3.16     17.77 o 
  -7  10   2      155.13      182.63     24.35 o 
  -6  10   2      250.12      276.67     24.11 o 
  -5  10   2       10.33       17.04     14.36 o 
  -4  10   2       15.18       26.54     13.63 o 
  -3  10   2      312.02      270.86     24.36 o 
  -2  10   2       25.60       24.59     13.63 o 
  -1  10   2      884.19      938.02     41.45 o 
   0  10   2      263.35      285.50     18.07 o 
   1  10   2        9.54       13.63     13.15 o 
   2  10   2      244.85      228.45     23.38 o 
   3  10   2      186.67      250.34     24.11 o 
   4  10   2      256.39      258.65     25.57 o 
   5  10   2      146.21      187.50     22.16 o 
   6  10   2      929.53      799.50     40.96 o 
   7  10   2      913.97      969.64     44.13 o 
   8  10   2        6.24       40.65     16.80 o 
   9  10   2       67.01       54.78     21.43 o 
  10  10   2      132.71      166.30     25.08 o 
  11  10   2       28.90        5.11     20.45 o 
  12  10   2       68.99       55.51     26.29 o 
  13  10   2      172.95      148.78     28.98 o 
  14  10   2       15.03       21.18     22.15 o 
  15  10   2        1.13       -4.14     21.42 o 
  16  10   2        0.81       -6.33     22.15 o 
  17  10   2       10.54       47.96     21.91 o 
  18  10   2        3.74      -18.26     26.54 o 
  19  10   2        0.05        7.06     22.15 o 
  20  10   2        2.14      -23.61     23.61 o 
  21  10   2        0.87        7.79     24.10 o 
  22  10   2       27.42       13.39     24.59 o 
 -21  11   2       80.75      137.07     31.41 o 
 -20  11   2        2.90      -26.54     26.54 o 
 -19  11   2       25.26       29.21     21.42 o 
 -18  11   2        6.03       -9.25     23.86 o 
 -17  11   2       29.00       67.44     24.10 o 
 -16  11   2        4.43       28.24     21.42 o 
 -15  11   2       32.54       66.71     21.91 o 
 -14  11   2      141.91      221.33     28.49 o 
 -13  11   2       72.62      108.83     21.91 o 
 -12  11   2      176.80      150.00     29.95 o 
 -11  11   2       26.96       45.28     19.96 o 
 -10  11   2      523.77      600.79     39.47 o 
  -9  11   2      108.32       78.64     23.13 o 
  -8  11   2       18.91      -15.09     21.67 o 
  -7  11   2       74.04       32.62     23.62 o 
  -6  11   2       64.70       55.75     20.94 o 
  -5  11   2      800.86      706.66     40.22 o 
  -4  11   2       72.45       58.43     18.50 o 
  -3  11   2       34.33       33.35     18.50 o 
  -2  11   2       88.39      103.96     19.48 o 
  -1  11   2      380.57      304.98     35.81 o 
   0  11   2       81.73       57.22     20.33 o 
   1  11   2        4.29      -12.17     16.80 o 
   2  11   2      454.77      371.28     31.43 o 
   3  11   2     1099.94     1067.23     45.61 o 
   4  11   2      176.55      183.85     24.59 o 
   5  11   2       46.47       18.99     19.48 o 
   6  11   2      383.98      373.91     32.40 o 
   7  11   2       80.34       66.22     21.67 o 
   8  11   2      224.18      178.50     26.06 o 
   9  11   2       25.50       36.76     22.40 o 
  10  11   2      195.67      147.81     26.06 o 
  11  11   2       66.99       79.86     23.86 o 
  12  11   2       16.44       38.46     20.69 o 
  13  11   2       49.98       16.07     26.05 o 
  14  11   2      742.52      841.44     51.66 o 
  15  11   2      129.97      158.75     29.95 o 
  16  11   2       61.96      111.26     27.51 o 
  17  11   2       80.41       64.76     28.73 o 
  18  11   2      156.93      178.23     33.60 o 
  19  11   2       80.17       80.10     30.19 o 
  20  11   2        2.34       39.19     26.78 o 
 -20  12   2        0.69      -13.39     23.86 o 
 -19  12   2       40.21       10.22     31.41 o 
 -18  12   2       17.72       22.40     27.51 o 
 -17  12   2       47.52       90.81     30.68 o 
 -16  12   2       27.72       53.07     20.21 o 
 -15  12   2        2.27       28.97     20.45 o 
 -14  12   2       39.41       47.47     25.81 o 
 -13  12   2      227.57      208.69     33.12 o 
 -12  12   2       79.01       64.76     24.83 o 
 -11  12   2        1.44        0.00     21.42 o 
 -10  12   2       46.09       72.55     24.10 o 
  -9  12   2     1953.85     1869.02     68.84 o 
  -8  12   2       63.36       76.20     27.51 o 
  -7  12   2      225.30      246.93     28.98 o 
  -6  12   2     2104.28     1869.68     65.20 o 
  -5  12   2      168.48      169.72     25.81 o 
  -4  12   2      849.84      807.33     42.41 o 
  -3  12   2       58.16       41.88     22.40 o 
  -2  12   2     1708.61     1665.17     59.80 o 
  -1  12   2     2097.30     2150.02     68.63 o 
   0  12   2        1.27       10.02     13.17 o 
   1  12   2     1023.64      876.32     46.33 o 
   2  12   2     1587.28     1626.28     60.52 o 
   3  12   2       80.46      116.38     25.08 o 
   4  12   2      602.55      612.57     39.72 o 
   5  12   2      434.13      290.13     36.78 o 
   6  12   2       22.04       -7.06     22.15 o 
   7  12   2       49.28       -9.01     24.35 o 
   8  12   2      153.15      223.77     29.46 o 
   9  12   2      261.05      255.95     31.90 o 
  10  12   2       61.63       85.70     23.13 o 
  11  12   2       24.41       36.03     23.61 o 
  12  12   2      331.91      314.42     37.26 o 
  13  12   2      199.77      207.22     32.87 o 
  14  12   2      429.72      442.09     43.11 o 
  15  12   2        0.03        2.19     21.91 o 
  16  12   2       13.74       -7.06     27.02 o 
  17  12   2      133.08       88.38     30.19 o 
  18  12   2        0.98        5.11     26.78 o 
  19  12   2       25.20       50.15     22.64 o 
 -18  13   2       23.22       50.15     28.24 o 
 -17  13   2        9.57       83.99     23.86 o 
 -16  13   2       18.26       41.87     25.56 o 
 -15  13   2       27.25        2.43     26.78 o 
 -14  13   2       88.20       53.08     26.54 o 
 -13  13   2       79.74       46.99     29.95 o 
 -12  13   2      122.80       87.17     28.97 o 
 -11  13   2        8.52       31.89     22.40 o 
 -10  13   2       16.41        0.00     22.64 o 
  -9  13   2       13.34       40.41     19.96 o 
  -8  13   2        3.70       -5.84     21.42 o 
  -7  13   2       65.61       94.95     24.35 o 
  -6  13   2      725.23      624.58     43.13 o 
  -5  13   2       19.00       16.80     21.18 o 
  -4  13   2      167.71      138.79     21.91 o 
  -3  13   2       22.46        7.30     20.94 o 
  -2  13   2      543.76      587.40     41.42 o 
  -1  13   2      629.87      602.10     42.15 o 
   0  13   2      141.24       94.34     36.28 o 
   1  13   2      161.87      169.96     28.73 o 
   2  13   2      138.17      101.05     24.35 o 
   3  13   2      556.94      614.94     41.42 o 
   4  13   2      262.60      308.80     36.53 o 
   5  13   2      355.04      337.82     33.86 o 
   6  13   2      635.28      639.12     47.76 o 
   7  13   2       87.68      153.39     25.56 o 
   8  13   2       19.52       -4.14     22.40 o 
   9  13   2        4.86      -22.64     28.00 o 
  10  13   2        8.71       33.60     22.15 o 
  11  13   2       85.03       82.29     28.24 o 
  12  13   2      568.30      465.07     42.63 o 
  13  13   2      110.31       32.14     29.95 o 
  14  13   2        2.26       -7.06     24.34 o 
  15  13   2       36.14       31.65     29.94 o 
  16  13   2        0.58       17.77     20.69 o 
  17  13   2       76.20       57.46     29.70 o 
  18  13   2        6.15      -24.34     27.75 o 
 -16  14   2      173.99      181.16     37.25 o 
 -15  14   2        0.28      -20.45     26.29 o 
 -14  14   2       93.22       64.28     29.22 o 
 -13  14   2       22.01        0.00     25.81 o 
 -12  14   2        1.70       -7.06     21.18 o 
 -11  14   2       25.87       13.63     23.86 o 
 -10  14   2       47.83       87.16     22.15 o 
  -9  14   2       94.21       65.49     22.64 o 
  -8  14   2      277.32      220.88     31.90 o 
  -7  14   2       71.55       69.39     20.94 o 
  -6  14   2       12.82       10.47     24.34 o 
  -5  14   2        1.75       14.36     18.99 o 
  -4  14   2       38.82       32.38     19.72 o 
  -3  14   2        1.67       14.12     19.23 o 
  -2  14   2        5.76        0.00     23.86 o 
  -1  14   2      156.90      222.80     29.22 o 
   0  14   2        9.40       31.89     12.99 o 
   1  14   2      723.42      713.99     45.08 o 
   2  14   2        1.84       -1.95     23.37 o 
   3  14   2      237.28      254.96     34.58 o 
   4  14   2       65.29       22.40     22.89 o 
   5  14   2      285.32      239.88     30.93 o 
   6  14   2      590.44      550.36     41.90 o 
   7  14   2      173.01      181.40     28.25 o 
   8  14   2       14.32      -21.42     21.42 o 
   9  14   2      202.26      179.95     33.85 o 
  10  14   2        2.90       40.90     21.67 o 
  11  14   2       71.88       53.56     29.46 o 
  12  14   2       74.90       59.65     28.73 o 
  13  14   2        1.63       -9.74     25.80 o 
  14  14   2        5.74      -24.59     24.59 o 
  15  14   2        9.11      -27.75     27.75 o 
  16  14   2        2.63      -21.42     27.75 o 
 -14  15   2      118.61      137.81     36.52 o 
 -13  15   2       19.72       28.48     23.61 o 
 -12  15   2       16.99       -2.43     24.59 o 
 -11  15   2        2.53        2.43     24.34 o 
 -10  15   2       54.74       67.44     28.73 o 
  -9  15   2        5.94       -4.63     27.51 o 
  -8  15   2       12.86        0.00     22.15 o 
  -7  15   2       51.09       98.36     27.51 o 
  -6  15   2       17.29       27.02     21.42 o 
  -5  15   2       57.49       28.97     26.29 o 
  -4  15   2       46.24       50.64     22.88 o 
  -3  15   2      128.78      118.09     29.46 o 
  -2  15   2       14.64       28.24     21.42 o 
  -1  15   2       18.10      -10.96     25.56 o 
   0  15   2        2.12      -18.51     18.51 o 
   1  15   2        1.88      -10.95     23.37 o 
   2  15   2      134.35      115.90     27.27 o 
   3  15   2        1.23        8.76     23.37 o 
   4  15   2        4.35        4.38     22.64 o 
   5  15   2       20.92       -2.19     25.08 o 
   6  15   2        2.09      -18.26     24.10 o 
   7  15   2       68.75       37.01     27.51 o 
   8  15   2       14.69       -2.43     23.61 o 
   9  15   2        6.44        0.00     24.83 o 
  10  15   2        0.33       12.17     23.86 o 
  11  15   2       45.39       87.64     28.00 o 
  12  15   2        9.13       28.24     25.07 o 
  13  15   2        0.03        5.36     25.32 o 
 -11  16   2       17.59        2.68     29.21 o 
 -10  16   2       38.36        2.68     33.11 o 
  -9  16   2       13.17       12.66     29.94 o 
  -8  16   2       15.14        2.43     27.75 o 
  -7  16   2        6.24      -17.28     26.29 o 
  -6  16   2        7.70       21.91     25.80 o 
  -5  16   2        0.12       41.14     20.45 o 
  -4  16   2      214.78      249.11     36.28 o 
  -3  16   2       45.77       30.92     27.51 o 
  -2  16   2        0.29       26.05     25.07 o 
  -1  16   2       10.73       11.69     27.75 o 
   0  16   2       48.63       62.42     19.00 o 
   1  16   2       44.23       68.90     25.32 o 
   2  16   2        9.32      -27.27     27.27 o 
   3  16   2        1.15      -11.93     26.29 o 
   4  16   2        0.64       26.54     24.34 o 
   5  16   2       74.94       97.63     29.70 o 
   6  16   2        1.17       27.27     20.94 o 
   7  16   2       13.65       25.07     27.27 o 
   8  16   2        0.23       -7.55     23.86 o 
   9  16   2        0.27       31.16     25.32 o 
  10  16   2        0.06       10.47     26.29 o 
  11  16   2        0.80      -29.70     29.70 o 
  -7  17   2        7.94       56.24     28.24 o 
  -6  17   2        3.12        5.36     24.59 o 
  -5  17   2       31.01       65.49     28.73 o 
  -4  17   2       14.25       33.84     28.48 o 
  -3  17   2        9.77       30.92     22.88 o 
  -2  17   2       59.22       64.27     28.24 o 
  -1  17   2       14.24       18.01     28.24 o 
   0  17   2        7.90       25.76     18.67 o 
   1  17   2        0.60      -20.69     24.83 o 
   2  17   2       26.26       15.58     25.32 o 
   3  17   2       22.75       44.06     26.78 o 
   4  17   2       17.29       67.92     30.19 o 
   5  17   2        0.01      -15.82     26.78 o 
   6  17   2       16.43       40.17     24.83 o 
 -26   1   3        1.68       18.01     23.86 o 
 -25   1   3        0.86      -24.59     24.59 o 
 -24   1   3       53.83       81.80     26.78 o 
 -23   1   3       26.11       37.73     24.10 o 
 -22   1   3       40.56       94.46     26.05 o 
 -21   1   3        0.40       25.80     22.40 o 
 -20   1   3      266.58      291.51     33.85 o 
 -19   1   3      193.24      229.14     29.46 o 
 -18   1   3        0.61      -23.86     23.86 o 
 -17   1   3     1671.93     1710.63     58.58 o 
 -16   1   3      272.87      243.07     29.96 o 
 -15   1   3      516.13      525.58     31.68 o 
 -14   1   3        8.32       30.43     15.82 o 
 -13   1   3      184.26      178.75     20.21 o 
 -12   1   3       50.79       52.35     14.61 o 
 -11   1   3      135.09      162.91     16.80 o 
 -10   1   3       72.81       98.37     14.85 o 
  -9   1   3        3.90        1.95      9.98 o 
  -8   1   3     3234.45     3372.86     57.19 o 
  -7   1   3      141.83      211.63     16.80 o 
  -6   1   3      717.80      752.54     26.10 o 
  -5   1   3      154.16      195.57     13.88 o 
  -4   1   3        0.20       -2.19      9.01 o 
  -3   1   3     2402.95     2300.79     41.46 o 
  -2   1   3     4008.88     4401.90     56.48 o 
  -1   1   3       95.28       81.58     11.20 o 
   0   1   3     4959.08     5320.05    226.77 o 
   1   1   3     4604.95     4854.32     60.05 o 
   2   1   3     1932.31     2041.38     40.66 o 
   3   1   3     1241.07     1426.91     34.46 o 
   4   1   3        1.20        1.46     10.47 o 
   5   1   3      487.18      551.67     24.13 o 
   6   1   3      175.89      170.49     17.29 o 
   7   1   3      166.65      106.92     15.83 o 
   8   1   3      709.48      685.72     29.02 o 
   9   1   3       82.69       97.64     17.29 o 
  10   1   3     2716.86     2741.77     61.22 o 
  11   1   3      441.61      453.21     27.53 o 
  12   1   3       61.91       70.85     15.58 o 
  13   1   3      731.40      731.31     37.54 o 
  14   1   3       36.18       28.24     15.82 o 
  15   1   3       58.02       38.95     18.02 o 
  16   1   3       96.14       92.03     18.99 o 
  17   1   3        6.06       38.71     16.80 o 
  18   1   3      258.81      235.01     30.93 o 
  19   1   3      555.00      535.02     43.12 o 
  20   1   3       11.44       27.75     18.99 o 
  21   1   3        4.16       44.06     23.86 o 
  22   1   3       90.79       79.86     27.76 o 
  23   1   3        2.12       23.37     21.18 o 
  24   1   3        2.05      -28.48     28.48 o 
  25   1   3       51.55       82.77     30.68 o 
 -26   2   3        2.09       -7.79     23.37 o 
 -25   2   3       31.17       44.55     29.70 o 
 -24   2   3      110.58      209.39     33.11 o 
 -23   2   3       40.19       57.94     22.15 o 
 -22   2   3       33.17       61.35     23.13 o 
 -21   2   3        7.11       32.13     22.40 o 
 -20   2   3      213.62      201.39     28.49 o 
 -19   2   3       38.19       39.44     23.13 o 
 -18   2   3        3.47       -3.41     19.72 o 
 -17   2   3      454.80      394.42     32.64 o 
 -16   2   3      172.07      210.15     24.11 o 
 -15   2   3      119.56      131.00     20.70 o 
 -14   2   3        4.41      -14.85     15.09 o 
 -13   2   3       32.90       37.98     13.88 o 
 -12   2   3      601.52      608.61     32.90 o 
 -11   2   3       67.47       80.35     12.66 o 
 -10   2   3      134.96      181.66     18.75 o 
  -9   2   3      734.75      890.83     32.43 o 
  -8   2   3      739.54      761.66     29.02 o 
  -7   2   3      782.31      928.19     30.49 o 
  -6   2   3     1750.28     1990.87     42.56 o 
  -5   2   3        4.27       10.22      9.01 o 
  -4   2   3     6526.42     6910.85     74.44 o 
  -3   2   3     2621.21     2717.09     45.89 o 
  -2   2   3     3314.78     3367.87     51.16 o 
  -1   2   3     1249.36     1315.90     32.26 o 
   0   2   3        0.11        9.88      6.27 o 
   1   2   3     1856.79     1995.38     39.42 o 
   2   2   3     4341.77     4678.25     61.18 o 
   3   2   3     1593.89     1665.22     38.16 o 
   4   2   3     1408.54     1346.77     35.44 o 
   5   2   3      536.42      727.50     27.31 o 
   6   2   3     2083.27     2164.68     46.99 o 
   7   2   3      511.07      448.99     25.35 o 
   8   2   3      102.76       99.10     15.10 o 
   9   2   3      927.13      896.01     34.88 o 
  10   2   3       23.66       42.60     13.88 o 
  11   2   3       81.88       85.71     18.75 o 
  12   2   3        5.71       10.22     14.61 o 
  13   2   3      133.75      135.87     20.45 o 
  14   2   3       12.19       34.33     15.58 o 
  15   2   3        0.23        4.63     16.07 o 
  16   2   3      289.25      258.65     29.71 o 
  17   2   3       46.14       64.52     19.72 o 
  18   2   3        0.21       19.72     18.50 o 
  19   2   3       33.67       47.47     19.23 o 
  20   2   3       63.51       68.41     22.40 o 
  21   2   3        6.45       42.36     22.15 o 
  22   2   3        3.48       -9.01     22.88 o 
  23   2   3       35.67       56.48     27.02 o 
  24   2   3        8.76       52.10     28.24 o 
  25   2   3       43.85       18.26     33.35 o 
 -26   3   3        2.40       -8.03     26.29 o 
 -25   3   3       56.89       97.63     26.29 o 
 -24   3   3        8.46        0.00     24.83 o 
 -23   3   3      118.87      129.04     25.08 o 
 -22   3   3       12.57      -22.40     22.40 o 
 -21   3   3       33.26       52.83     20.21 o 
 -20   3   3      159.31      177.51     26.78 o 
 -19   3   3       16.53       -1.95     18.99 o 
 -18   3   3        0.01        1.70     16.55 o 
 -17   3   3      296.64      276.43     27.77 o 
 -16   3   3        5.87       13.88     17.04 o 
 -15   3   3       14.53       -2.92     17.28 o 
 -14   3   3        0.67      -14.85     14.85 o 
 -13   3   3      461.90      504.36     29.97 o 
 -12   3   3     1479.45     1562.07     48.59 o 
 -11   3   3     1052.32     1028.58     38.30 o 
 -10   3   3     2459.84     2744.48     58.98 o 
  -9   3   3       75.67       43.10     14.12 o 
  -8   3   3      221.58      262.57     19.24 o 
  -7   3   3     1810.78     1921.13     45.00 o 
  -6   3   3      197.37      204.35     15.10 o 
  -5   3   3     2152.67     2085.77     44.08 o 
  -4   3   3        3.24       18.50      7.55 o 
  -3   3   3    11068.89    10814.76     95.43 o 
  -2   3   3     1750.96     1975.70     41.35 o 
  -1   3   3      892.43      947.80     29.29 o 
   0   3   3     8519.15     9474.35    516.98 o 
   1   3   3     2269.81     2498.25     46.32 o 
   2   3   3     5007.46     5081.55     66.92 o 
   3   3   3      143.99      110.81     13.64 o 
   4   3   3     2089.42     2009.50     45.05 o 
   5   3   3       98.44      102.03     13.88 o 
   6   3   3     4273.79     4233.95     67.41 o 
   7   3   3        0.64       38.95     14.12 o 
   8   3   3      366.15      383.01     23.88 o 
   9   3   3      451.42      379.41     24.61 o 
  10   3   3      565.06      529.61     29.49 o 
  11   3   3     1300.47     1234.47     44.42 o 
  12   3   3      562.73      608.51     34.36 o 
  13   3   3       55.52       78.64     17.53 o 
  14   3   3      292.56      321.99     28.98 o 
  15   3   3      119.07      130.02     21.43 o 
  16   3   3      449.25      464.08     36.54 o 
  17   3   3      217.97      215.03     26.79 o 
  18   3   3        2.66       10.95     18.50 o 
  19   3   3      130.53       98.61     29.46 o 
  20   3   3       69.35      102.01     24.10 o 
  21   3   3      169.44      217.44     31.17 o 
  22   3   3       47.30       36.27     25.81 o 
  23   3   3        7.73       -4.87     25.80 o 
  24   3   3        0.07        0.00     22.15 o 
  25   3   3        0.01       10.47     24.83 o 
 -26   4   3        1.09        8.03     25.80 o 
 -25   4   3       48.79       58.67     28.48 o 
 -24   4   3       27.79       53.32     24.83 o 
 -23   4   3        2.62      -20.69     25.56 o 
 -22   4   3       11.17       67.92     18.75 o 
 -21   4   3       20.35        4.14     21.91 o 
 -20   4   3      525.95      460.19     39.22 o 
 -19   4   3       75.44       52.35     26.54 o 
 -18   4   3      263.31      330.23     30.20 o 
 -17   4   3        2.83      -20.69     20.69 o 
 -16   4   3       28.69       31.89     17.53 o 
 -15   4   3     1352.82     1334.63     50.99 o 
 -14   4   3      565.92      609.20     34.60 o 
 -13   4   3       10.24       27.02     12.42 o 
 -12   4   3      328.43      340.79     25.33 o 
 -11   4   3       81.02       90.57     14.85 o 
 -10   4   3      502.57      546.85     28.02 o 
  -9   4   3      647.28      543.64     27.55 o 
  -8   4   3     1804.52     1961.37     47.42 o 
  -7   4   3     2597.38     2784.92     54.38 o 
  -6   4   3     1683.78     1777.88     43.51 o 
  -5   4   3     2167.78     2375.15     48.71 o 
  -4   4   3     1532.59     1617.33     39.84 o 
  -3   4   3       42.24       53.32     11.20 o 
  -2   4   3     1333.78     1389.01     35.92 o 
  -1   4   3      200.28      235.05     17.29 o 
   0   4   3     1719.79     1879.31     29.74 o 
   1   4   3      191.92      204.11     16.32 o 
   2   4   3       99.98      102.27     13.64 o 
   3   4   3      851.22      845.16     30.74 o 
   4   4   3     3882.56     4025.90     65.15 o 
   5   4   3       44.46       35.79     11.69 o 
   6   4   3      722.75      759.61     30.48 o 
   7   4   3      540.28      530.86     28.27 o 
   8   4   3      134.77      153.41     17.29 o 
   9   4   3     1301.48     1308.61     42.47 o 
  10   4   3      264.27      299.10     24.11 o 
  11   4   3      597.50      545.44     31.44 o 
  12   4   3       41.53       25.81     18.75 o 
  13   4   3      528.66      453.46     32.16 o 
  14   4   3      203.19      169.25     24.11 o 
  15   4   3     1252.82     1319.17     52.69 o 
  16   4   3      428.85      440.19     36.54 o 
  17   4   3       76.52       78.40     22.40 o 
  18   4   3        1.89      -20.69     20.69 o 
  19   4   3        0.00        3.90     21.91 o 
  20   4   3      157.23      145.85     32.63 o 
  21   4   3      348.25      302.98     37.75 o 
  22   4   3      137.36       23.13     35.55 o 
  23   4   3       14.38       43.82     27.27 o 
  24   4   3        0.08      -25.56     28.24 o 
  25   4   3       13.92        5.36     28.97 o 
 -25   5   3      100.20      130.26     32.62 o 
 -24   5   3        0.04      -19.72     20.69 o 
 -23   5   3        0.02       33.11     20.21 o 
 -22   5   3        9.58      -25.32     25.32 o 
 -21   5   3       93.16       83.27     25.81 o 
 -20   5   3       17.68       54.78     22.64 o 
 -19   5   3       36.17       32.87     22.64 o 
 -18   5   3      738.79      687.73     44.84 o 
 -17   5   3      355.28      339.29     32.39 o 
 -16   5   3      749.90      753.85     42.16 o 
 -15   5   3      614.86      591.18     38.01 o 
 -14   5   3      142.56      172.64     21.43 o 
 -13   5   3      205.58      149.53     21.67 o 
 -12   5   3       34.68       41.63     13.63 o 
 -11   5   3     1614.16     1520.81     48.59 o 
 -10   5   3     1940.79     2007.07     54.50 o 
  -9   5   3      543.96      563.47     30.95 o 
  -8   5   3        6.97       35.30     12.66 o 
  -7   5   3       28.88       32.62     10.96 o 
  -6   5   3      360.53      364.00     23.39 o 
  -5   5   3     1649.66     1631.81     42.52 o 
  -4   5   3     4149.06     4454.32     67.62 o 
  -3   5   3       16.29       12.90     11.69 o 
  -2   5   3      455.67      467.94     23.64 o 
  -1   5   3       28.63       13.63     11.20 o 
   0   5   3       85.62       99.00     12.05 o 
   1   5   3        1.09       11.93     10.71 o 
   2   5   3       55.55       40.17     12.66 o 
   3   5   3     2237.76     2185.75     49.69 o 
   4   5   3      595.85      598.00     28.77 o 
   5   5   3      182.76      164.88     17.54 o 
   6   5   3       17.30       99.57     16.07 o 
   7   5   3     2795.79     2765.38     60.24 o 
   8   5   3      641.31      733.97     34.13 o 
   9   5   3       73.03      109.32     17.77 o 
  10   5   3     1004.00      966.11     40.24 o 
  11   5   3      305.45      333.46     27.28 o 
  12   5   3      274.37      257.68     27.03 o 
  13   5   3     1027.68     1115.92     46.33 o 
  14   5   3       37.79       26.78     18.50 o 
  15   5   3        7.05       18.26     18.99 o 
  16   5   3       44.53       33.11     21.91 o 
  17   5   3      329.36      305.18     28.74 o 
  18   5   3      395.03      321.28     35.81 o 
  19   5   3      181.52      138.31     30.92 o 
  20   5   3      225.93      203.58     36.28 o 
  21   5   3      146.33      229.61     31.17 o 
  22   5   3      103.87       56.73     38.47 o 
  23   5   3      186.85      231.08     35.79 o 
  24   5   3       18.04       -2.68     31.16 o 
 -25   6   3       30.32       32.14     27.02 o 
 -24   6   3       30.42       61.11     28.00 o 
 -23   6   3        4.13       14.61     24.59 o 
 -22   6   3        4.69        6.82     19.96 o 
 -21   6   3       52.56       33.11     25.08 o 
 -20   6   3       11.92       18.99     20.21 o 
 -19   6   3        4.02        9.98     19.48 o 
 -18   6   3       23.30       22.88     21.91 o 
 -17   6   3      520.69      541.83     39.47 o 
 -16   6   3      733.37      655.34     43.38 o 
 -15   6   3     1953.10     1837.27     63.73 o 
 -14   6   3      886.45      936.41     44.61 o 
 -13   6   3       73.53       87.65     21.18 o 
 -12   6   3       27.44       31.16     16.55 o 
 -11   6   3        1.40        9.49     14.61 o 
 -10   6   3     1676.37     1431.55     47.86 o 
  -9   6   3     1451.19     1337.10     44.68 o 
  -8   6   3        0.29        5.84     11.44 o 
  -7   6   3     1400.62     1357.97     43.46 o 
  -6   6   3     3412.22     3443.85     65.23 o 
  -5   6   3      142.24      115.43     15.83 o 
  -4   6   3     3029.09     3126.45     60.54 o 
  -3   6   3     2326.74     2450.78     52.62 o 
  -2   6   3        1.84        0.97     11.69 o 
  -1   6   3      959.51     1039.86     34.89 o 
   0   6   3        0.04        2.92      9.98 o 
   1   6   3        0.29      -10.22     10.71 o 
   2   6   3      357.17      357.42     23.63 o 
   3   6   3      188.09      166.34     18.27 o 
   4   6   3     1645.11     1558.52     45.44 o 
   5   6   3      698.25      643.40     32.18 o 
   6   6   3      962.28      972.05     37.81 o 
   7   6   3      530.70      593.41     31.68 o 
   8   6   3       21.26       28.48     14.85 o 
   9   6   3      293.25      252.83     24.60 o 
  10   6   3       38.99       20.45     16.56 o 
  11   6   3      117.33       56.98     20.70 o 
  12   6   3      610.59      564.39     35.58 o 
  13   6   3        8.42        9.49     20.21 o 
  14   6   3       20.41       16.55     21.18 o 
  15   6   3        3.83        6.82     20.94 o 
  16   6   3       15.51       38.22     19.72 o 
  17   6   3       67.30       57.21     25.08 o 
  18   6   3        7.82        8.03     23.37 o 
  19   6   3       43.34       39.93     24.83 o 
  20   6   3      102.55      137.08     26.78 o 
  21   6   3      261.78      222.58     36.28 o 
  22   6   3      228.45      206.98     38.23 o 
  23   6   3       41.90       74.01     27.75 o 
  24   6   3       49.84        8.03     31.89 o 
 -24   7   3        1.77        0.00     27.27 o 
 -23   7   3        0.09       -2.43     26.78 o 
 -22   7   3       60.63       98.11     22.64 o 
 -21   7   3       86.15      116.38     23.37 o 
 -20   7   3       67.70       67.68     24.59 o 
 -19   7   3       67.30       27.02     23.37 o 
 -18   7   3      162.76      109.09     27.27 o 
 -17   7   3        0.00      -18.99     20.45 o 
 -16   7   3       13.20       28.97     19.72 o 
 -15   7   3       29.32       37.98     19.23 o 
 -14   7   3       83.99       79.13     20.21 o 
 -13   7   3      696.18      630.49     38.99 o 
 -12   7   3       39.42       -1.46     18.75 o 
 -11   7   3      300.83      337.83     28.50 o 
 -10   7   3      244.52      290.79     23.38 o 
  -9   7   3      632.00      639.04     34.12 o 
  -8   7   3      272.32      260.37     24.84 o 
  -7   7   3     3403.26     3202.33     67.63 o 
  -6   7   3       21.63       -6.09     15.82 o 
  -5   7   3      262.05      229.20     19.49 o 
  -4   7   3        7.28       -2.19     16.55 o 
  -3   7   3     2041.15     2100.64     51.10 o 
  -2   7   3     2151.23     2319.36     53.56 o 
  -1   7   3      198.20      214.32     20.21 o 
   0   7   3     1045.27     1101.95     42.09 o 
   1   7   3        3.70        9.01     11.44 o 
   2   7   3     3049.49     2868.98     63.46 o 
   3   7   3       22.44       16.07     13.63 o 
   4   7   3        9.17       25.81     13.39 o 
   5   7   3       17.51        2.43     12.42 o 
   6   7   3      541.03      561.48     31.92 o 
   7   7   3       96.09       83.76     18.02 o 
   8   7   3      443.90      494.59     31.43 o 
   9   7   3      274.13      305.67     28.74 o 
  10   7   3      715.84      785.34     39.49 o 
  11   7   3       38.51       36.27     18.99 o 
  12   7   3      236.33      226.00     27.52 o 
  13   7   3      334.13      399.94     33.37 o 
  14   7   3      102.86       67.44     26.54 o 
  15   7   3       97.85      106.89     25.32 o 
  16   7   3       75.81      123.44     23.62 o 
  17   7   3      129.28      107.38     24.35 o 
  18   7   3      210.53      191.89     28.25 o 
  19   7   3      300.85      347.53     37.26 o 
  20   7   3        1.78       -4.63     26.78 o 
  21   7   3       48.04       72.06     28.24 o 
  22   7   3       10.03        2.43     29.70 o 
  23   7   3        0.29       57.94     24.59 o 
 -23   8   3        9.06       33.84     23.13 o 
 -22   8   3        0.97       -9.98     25.32 o 
 -21   8   3        0.50       -2.43     21.67 o 
 -20   8   3       66.99       86.43     26.78 o 
 -19   8   3      179.35      213.06     32.87 o 
 -18   8   3       74.57       87.40     25.56 o 
 -17   8   3       15.28      -13.88     22.15 o 
 -16   8   3       75.76       66.71     21.18 o 
 -15   8   3      755.44      833.49     47.28 o 
 -14   8   3     1573.87     1565.85     62.47 o 
 -13   8   3     1148.27     1073.04     48.04 o 
 -12   8   3        0.14       25.80     13.39 o 
 -11   8   3     1511.45     1387.39     52.71 o 
 -10   8   3      413.94      459.94     34.11 o 
  -9   8   3      146.57      114.93     23.13 o 
  -8   8   3      619.93      578.08     31.44 o 
  -7   8   3        3.48       -2.68     12.66 o 
  -6   8   3       13.05       20.94     14.85 o 
  -5   8   3      722.19      751.07     35.10 o 
  -4   8   3      276.75      276.21     25.57 o 
  -3   8   3        3.64        9.98     14.61 o 
  -2   8   3        0.42        3.65     12.17 o 
  -1   8   3      384.00      401.01     27.77 o 
   0   8   3      419.35      411.14     27.29 o 
   1   8   3      313.74      296.94     24.60 o 
   2   8   3       24.39       21.18     13.88 o 
   3   8   3      275.46      276.21     24.36 o 
   4   8   3      496.40      571.16     32.16 o 
   5   8   3        4.96        3.90     12.66 o 
   6   8   3     1878.14     1917.05     57.16 o 
   7   8   3      243.07      226.01     23.38 o 
   8   8   3      512.30      483.17     34.11 o 
   9   8   3      165.00      200.16     22.89 o 
  10   8   3      219.16      257.41     25.33 o 
  11   8   3      656.75      701.84     41.92 o 
  12   8   3       11.46      -18.50     20.94 o 
  13   8   3        7.21       20.94     20.45 o 
  14   8   3      471.44      533.99     38.25 o 
  15   8   3       13.26       13.39     20.94 o 
  16   8   3        0.65      -21.91     22.40 o 
  17   8   3        2.04       27.02     23.37 o 
  18   8   3       22.70       19.72     24.10 o 
  19   8   3        2.43      -11.44     23.13 o 
  20   8   3       59.02      102.50     23.37 o 
  21   8   3       10.15       24.83     27.75 o 
  22   8   3        8.77      -30.19     30.19 o 
 -23   9   3        6.52        2.68     27.51 o 
 -22   9   3       14.41       -2.68     26.05 o 
 -21   9   3       30.71       84.23     25.56 o 
 -20   9   3      232.98      242.54     30.20 o 
 -19   9   3       11.99       40.90     21.67 o 
 -18   9   3       15.52       17.53     22.15 o 
 -17   9   3       28.57       33.60     21.67 o 
 -16   9   3      125.86      134.65     22.16 o 
 -15   9   3       82.44       81.08     25.56 o 
 -14   9   3      461.19      491.83     37.76 o 
 -13   9   3       11.04       37.49     19.23 o 
 -12   9   3       80.10      125.39     20.69 o 
 -11   9   3       67.14       47.96     18.02 o 
 -10   9   3      133.76      128.08     23.62 o 
  -9   9   3     1135.47     1124.83     49.27 o 
  -8   9   3       25.65       36.03     18.02 o 
  -7   9   3       90.97      134.89     21.67 o 
  -6   9   3       23.81       12.90     17.28 o 
  -5   9   3      589.33      605.82     34.60 o 
  -4   9   3      652.68      732.15     34.61 o 
  -3   9   3       12.50       72.06     15.58 o 
  -2   9   3      466.73      500.21     32.41 o 
  -1   9   3      613.49      659.73     34.12 o 
   0   9   3       16.39       36.34     11.62 o 
   1   9   3      332.12      302.05     27.53 o 
   2   9   3     1227.93     1172.33     46.60 o 
   3   9   3       67.35       51.13     18.02 o 
   4   9   3       25.29        9.74     14.61 o 
   5   9   3      433.39      430.97     29.97 o 
   6   9   3       95.44      102.99     20.70 o 
   7   9   3       21.86       18.26     18.50 o 
   8   9   3      117.26      122.96     20.21 o 
   9   9   3      112.97       69.15     21.67 o 
  10   9   3      645.83      617.50     39.48 o 
  11   9   3       51.32       25.81     21.42 o 
  12   9   3        6.33      -10.71     22.40 o 
  13   9   3      143.48      178.72     25.32 o 
  14   9   3      459.00      441.64     36.78 o 
  15   9   3       66.95      100.79     26.29 o 
  16   9   3        0.05      -19.96     19.96 o 
  17   9   3      220.21      304.63     34.09 o 
  18   9   3      128.93      143.90     32.87 o 
  19   9   3       68.86       81.07     28.48 o 
  20   9   3        0.04       19.96     25.32 o 
  21   9   3        2.92       26.05     19.72 o 
 -21  10   3       12.72       62.32     24.59 o 
 -20  10   3        0.00       12.42     22.64 o 
 -19  10   3       46.63       62.32     27.75 o 
 -18  10   3       47.81       64.52     25.56 o 
 -17  10   3       66.25      106.15     26.05 o 
 -16  10   3        6.16       12.90     22.64 o 
 -15  10   3        1.07       10.22     19.23 o 
 -14  10   3      478.57      409.25     37.03 o 
 -13  10   3      370.65      388.98     35.32 o 
 -12  10   3      300.52      331.47     31.90 o 
 -11  10   3       33.48       40.90     19.96 o 
 -10  10   3      196.57      224.52     26.54 o 
  -9  10   3        9.49      -21.91     21.91 o 
  -8  10   3     1589.47     1639.53     57.84 o 
  -7  10   3     1407.27     1291.93     53.68 o 
  -6  10   3       91.36      102.99     24.35 o 
  -5  10   3      474.34      530.14     32.16 o 
  -4  10   3      731.33      827.49     40.95 o 
  -3  10   3       32.84       25.32     19.23 o 
  -2  10   3       26.89       34.08     14.85 o 
  -1  10   3      223.42      269.83     25.08 o 
   0  10   3     1059.13     1045.09     37.19 o 
   1  10   3      704.37      644.18     37.78 o 
   2  10   3      144.51      142.45     20.45 o 
   3  10   3       40.81       21.18     21.18 o 
   4  10   3      125.78       95.21     18.51 o 
   5  10   3      227.31      208.22     25.81 o 
   6  10   3      128.90      126.37     24.84 o 
   7  10   3      722.30      698.98     39.97 o 
   8  10   3       24.83       31.89     20.21 o 
   9  10   3       16.91       29.46     18.99 o 
  10  10   3      468.16      500.62     36.30 o 
  11  10   3      204.39      217.94     29.95 o 
  12  10   3       30.29       65.00     23.37 o 
  13  10   3       78.11       69.39     25.56 o 
  14  10   3      395.71      390.93     38.97 o 
  15  10   3       78.81       49.18     23.86 o 
  16  10   3      196.52      175.32     34.33 o 
  17  10   3      233.58      221.60     36.28 o 
  18  10   3       84.73       84.00     28.24 o 
  19  10   3        2.18      -15.09     22.88 o 
  20  10   3        0.92      -20.94     28.24 o 
 -20  11   3       21.13        2.68     32.87 o 
 -19  11   3       13.05       20.21     25.07 o 
 -18  11   3        3.95      -27.27     27.27 o 
 -17  11   3        0.19      -24.34     24.34 o 
 -16  11   3        6.01      -11.20     24.83 o 
 -15  11   3       20.92       26.29     20.69 o 
 -14  11   3       25.40       52.58     21.91 o 
 -13  11   3      627.31      658.82     44.34 o 
 -12  11   3       37.54       65.25     25.32 o 
 -11  11   3       39.71       32.62     22.40 o 
 -10  11   3      234.22      173.14     32.14 o 
  -9  11   3      425.58      415.32     38.00 o 
  -8  11   3     1222.37     1176.98     52.68 o 
  -7  11   3      794.88      759.23     42.65 o 
  -6  11   3       22.00       38.95     18.99 o 
  -5  11   3      702.07      745.74     41.67 o 
  -4  11   3       59.04       52.83     20.45 o 
  -3  11   3        2.42       -1.70     18.26 o 
  -2  11   3        0.09       11.44     12.66 o 
  -1  11   3      196.31      247.41     27.03 o 
   0  11   3      313.37      347.44     21.61 o 
   1  11   3       18.73       26.05     19.48 o 
   2  11   3      246.46      152.70     27.03 o 
   3  11   3      740.24      639.53     40.95 o 
   4  11   3       18.97       25.08     20.69 o 
   5  11   3      234.33      248.89     27.28 o 
   6  11   3      217.40      219.17     27.52 o 
   7  11   3       11.82       35.54     17.04 o 
   8  11   3        5.35       -3.65     18.26 o 
   9  11   3       49.27       78.39     19.96 o 
  10  11   3      102.98       98.12     26.78 o 
  11  11   3      253.41      263.49     33.61 o 
  12  11   3      210.90      198.46     31.41 o 
  13  11   3      858.41      816.70     51.91 o 
  14  11   3       48.00       41.63     26.78 o 
  15  11   3       81.43       79.37     29.22 o 
  16  11   3        0.17       25.80     25.07 o 
  17  11   3        0.43      -27.75     27.75 o 
  18  11   3      108.06      144.14     32.63 o 
  19  11   3        0.01      -30.43     30.43 o 
 -19  12   3        0.58       18.74     29.21 o 
 -18  12   3        1.23       30.92     23.61 o 
 -17  12   3      110.12      104.21     32.87 o 
 -16  12   3        2.41      -25.56     25.56 o 
 -15  12   3        2.54       30.19     26.78 o 
 -14  12   3       94.46       92.28     26.29 o 
 -13  12   3       26.40        8.76     22.40 o 
 -12  12   3        4.19       18.99     21.18 o 
 -11  12   3       21.38       32.87     22.88 o 
 -10  12   3       88.89       68.17     24.83 o 
  -9  12   3       11.93       27.51     19.96 o 
  -8  12   3      120.33      112.98     28.00 o 
  -7  12   3       68.08       26.29     25.32 o 
  -6  12   3     1290.95     1328.74     56.83 o 
  -5  12   3       26.80       58.18     21.91 o 
  -4  12   3       47.63       23.37     25.08 o 
  -3  12   3        0.85        5.36     21.18 o 
  -2  12   3       38.27       37.25     21.91 o 
  -1  12   3      261.66      333.89     31.42 o 
   0  12   3      169.62      151.67     19.61 o 
   1  12   3      553.45      571.34     40.20 o 
   2  12   3      251.67      286.64     30.20 o 
   3  12   3        8.05       -5.36     18.99 o 
   4  12   3        1.73      -20.45     20.45 o 
   5  12   3      221.38      207.72     30.68 o 
   6  12   3      303.29      300.05     32.15 o 
   7  12   3       93.82       63.55     24.35 o 
   8  12   3      255.07      253.75     35.31 o 
   9  12   3      417.69      417.25     38.49 o 
  10  12   3      231.05      245.95     34.34 o 
  11  12   3       73.32      106.39     27.27 o 
  12  12   3       75.91       70.12     29.95 o 
  13  12   3       13.85      -24.10     24.10 o 
  14  12   3       21.43       18.75     23.86 o 
  15  12   3       28.60       40.90     23.37 o 
  16  12   3       63.60       37.25     28.97 o 
  17  12   3       40.38       66.95     29.21 o 
  18  12   3        1.29       47.96     26.05 o 
 -17  13   3       62.20       81.80     24.35 o 
 -16  13   3       12.37       10.22     23.13 o 
 -15  13   3        0.15       34.57     24.59 o 
 -14  13   3        1.94       79.36     19.96 o 
 -13  13   3       97.23       91.06     27.27 o 
 -12  13   3       99.26      118.33     29.95 o 
 -11  13   3       68.98       48.69     25.32 o 
 -10  13   3        8.89      -21.67     22.15 o 
  -9  13   3      145.41      148.28     27.27 o 
  -8  13   3       73.18       91.30     26.05 o 
  -7  13   3      390.01      383.38     35.80 o 
  -6  13   3       59.85       32.14     25.32 o 
  -5  13   3       83.11       45.53     27.02 o 
  -4  13   3      185.08      168.50     28.49 o 
  -3  13   3       29.77       65.98     23.13 o 
  -2  13   3       18.37       11.69     19.96 o 
  -1  13   3       23.38       48.20     20.69 o 
   0  13   3      185.95      176.02     18.93 o 
   1  13   3      106.46      131.96     26.05 o 
   2  13   3       30.85        0.00     23.86 o 
   3  13   3      303.99      310.52     32.88 o 
   4  13   3      676.01      773.16     47.03 o 
   5  13   3      106.80      149.01     30.19 o 
   6  13   3        0.28        6.09     20.94 o 
   7  13   3      122.98      104.21     27.27 o 
   8  13   3       91.70      140.24     25.56 o 
   9  13   3       44.11       32.62     25.81 o 
  10  13   3       37.69       42.36     28.97 o 
  11  13   3      189.35      141.47     35.55 o 
  12  13   3       19.65       30.43     24.34 o 
  13  13   3        0.10       -7.30     28.00 o 
  14  13   3      184.33      161.44     33.36 o 
  15  13   3       27.74       51.12     27.51 o 
  16  13   3       18.51      -30.92     30.92 o 
 -15  14   3        1.21       57.94     24.83 o 
 -14  14   3       83.61      120.76     29.46 o 
 -13  14   3        3.47        0.00     26.78 o 
 -12  14   3       47.35       97.63     29.70 o 
 -11  14   3       12.04       11.93     23.86 o 
 -10  14   3       21.23       28.00     26.29 o 
  -9  14   3      115.56      114.19     29.22 o 
  -8  14   3       85.38       74.01     28.24 o 
  -7  14   3      135.32      205.26     29.95 o 
  -6  14   3       27.29       26.05     23.13 o 
  -5  14   3        3.46       12.90     20.45 o 
  -4  14   3        3.46      -26.05     26.05 o 
  -3  14   3       40.62       16.80     24.35 o 
  -2  14   3       33.94       44.06     21.42 o 
  -1  14   3      230.49      224.28     33.61 o 
   0  14   3       59.62       85.33     17.27 o 
   1  14   3      110.97      122.47     27.27 o 
   2  14   3        8.26       18.99     23.37 o 
   3  14   3       26.77       23.37     25.08 o 
   4  14   3       17.94        2.19     24.34 o 
   5  14   3       72.69      120.03     25.81 o 
   6  14   3        1.27      -24.34     24.34 o 
   7  14   3        5.85       58.43     22.15 o 
   8  14   3        3.42        2.19     23.86 o 
   9  14   3       63.65       74.74     31.65 o 
  10  14   3       17.20       -2.43     27.27 o 
  11  14   3       48.67       93.00     30.68 o 
  12  14   3       28.58       90.32     29.46 o 
  13  14   3       46.71       69.63     26.29 o 
  14  14   3        1.64      -23.86     30.19 o 
 -13  15   3       69.28       48.21     32.87 o 
 -12  15   3       22.26       73.28     27.75 o 
 -11  15   3       36.62       30.67     28.73 o 
 -10  15   3       35.98       22.64     31.65 o 
  -9  15   3       26.42       -9.74     27.75 o 
  -8  15   3       49.49       96.90     32.38 o 
  -7  15   3        4.75      -27.51     27.51 o 
  -6  15   3        1.03       -4.63     23.61 o 
  -5  15   3       16.14      -11.69     26.78 o 
  -4  15   3       41.71       43.82     27.27 o 
  -3  15   3        8.69       32.13     20.45 o 
  -2  15   3       45.49       27.27     25.08 o 
  -1  15   3        1.37      -20.45     21.91 o 
   0  15   3        0.96       -4.64     17.02 o 
   1  15   3       60.96       86.91     27.75 o 
   2  15   3        3.20       -2.19     24.34 o 
   3  15   3      244.24      317.30     36.77 o 
   4  15   3        0.00        2.43     25.80 o 
   5  15   3       38.69      111.01     27.02 o 
   6  15   3      391.13      406.98     41.65 o 
   7  15   3       23.15       89.83     26.05 o 
   8  15   3       29.03       42.12     24.83 o 
   9  15   3        0.25        9.98     25.80 o 
  10  15   3       28.57      -15.34     32.14 o 
  11  15   3        0.54       13.15     26.29 o 
  12  15   3      179.72      204.05     39.20 o 
 -10  16   3        7.93       18.99     28.97 o 
  -9  16   3       64.59      140.48     29.70 o 
  -8  16   3        0.03      -10.47     26.54 o 
  -7  16   3       21.39      102.98     25.81 o 
  -6  16   3      441.07      498.58     48.96 o 
  -5  16   3        5.14       42.85     24.59 o 
  -4  16   3       40.53        4.87     30.19 o 
  -3  16   3       37.86       24.83     28.97 o 
  -2  16   3      203.30      237.17     36.77 o 
  -1  16   3      127.95      150.47     31.41 o 
   0  16   3       19.42        6.29     18.84 o 
   1  16   3       43.47       76.93     24.35 o 
   2  16   3       24.69       52.34     25.56 o 
   3  16   3      198.50      162.90     34.58 o 
   4  16   3        0.06      -26.05     26.05 o 
   5  16   3        1.35      -10.22     28.24 o 
   6  16   3      100.97       82.54     34.33 o 
   7  16   3       77.24       89.11     26.29 o 
   8  16   3       22.33       18.75     26.29 o 
  -4  17   3        1.05       13.39     23.61 o 
  -3  17   3      167.18      219.87     33.36 o 
  -2  17   3        0.02       -5.36     28.97 o 
  -1  17   3        2.29       29.46     24.34 o 
   0  17   3       11.24        6.78     18.76 o 
   1  17   3        9.55       40.17     25.07 o 
   2  17   3        9.71       51.12     27.27 o 
 -25   0   4       29.96       33.60     23.86 o 
 -24   0   4       11.41        4.87     25.81 o 
 -23   0   4       61.33       77.18     22.64 o 
 -22   0   4        0.49      -28.48     28.48 o 
 -21   0   4      255.27      243.28     35.31 o 
 -20   0   4       66.72       64.27     24.83 o 
 -19   0   4       45.47      -35.06     35.06 o 
 -18   0   4      884.66      918.23     53.14 o 
 -17   0   4      261.99      228.93     37.02 o 
 -16   0   4     1398.99     1479.24     65.14 o 
 -15   0   4     3724.64     3700.32     84.99 o 
 -14   0   4      198.52      192.63     26.54 o 
 -13   0   4        0.90        9.74     14.61 o 
 -12   0   4       39.34       18.50     16.56 o 
 -11   0   4       30.73       15.09     15.34 o 
 -10   0   4      961.92      913.44     38.05 o 
  -9   0   4        1.93      -15.58     15.58 o 
  -8   0   4    10061.67    10335.95    110.92 o 
  -7   0   4    14730.34    14964.91    131.73 o 
  -6   0   4      233.22      200.46     20.70 o 
  -5   0   4       85.43       88.14     12.90 o 
  -4   0   4        1.98        7.55     11.44 o 
  -3   0   4     3319.96     3398.67     58.17 o 
  -2   0   4     5586.32     5450.06     74.31 o 
  -1   0   4     5693.82     5933.30     78.04 o 
   0   0   4       51.77       64.35      9.54 o 
   1   0   4       28.21       50.15     14.36 o 
   2   0   4    12576.50    13261.51    116.70 o 
   3   0   4     1995.19     2342.52     51.37 o 
   4   0   4     4754.88     4796.50     73.11 o 
   5   0   4      303.63      391.48     27.53 o 
   6   0   4    19457.21    21094.58    161.90 o 
   7   0   4     6131.33     6059.64     87.06 o 
   8   0   4      479.68      374.05     29.97 o 
   9   0   4      934.98     1077.51     41.71 o 
  10   0   4      385.13      364.21     27.77 o 
  11   0   4       26.53       33.84     18.75 o 
  12   0   4        2.83        9.98     17.53 o 
  13   0   4     1050.53      954.75     43.17 o 
  14   0   4      574.63      644.99     38.99 o 
  15   0   4      199.38      178.25     28.98 o 
  16   0   4      908.86      890.50     46.07 o 
  17   0   4        0.22       14.85     21.42 o 
  18   0   4      312.12      315.39     33.12 o 
  19   0   4      118.47       46.99     28.73 o 
  20   0   4       24.86       58.18     23.86 o 
  21   0   4       29.43        0.00     25.32 o 
  22   0   4       61.20       64.27     28.24 o 
  23   0   4        2.51       -9.98     28.24 o 
  24   0   4      131.86      139.03     36.28 o 
 -25   1   4        3.18       20.69     24.83 o 
 -24   1   4       10.44      -12.42     26.29 o 
 -23   1   4       56.78       53.80     24.35 o 
 -22   1   4       29.24       15.58     26.78 o 
 -21   1   4       31.04       23.37     25.81 o 
 -20   1   4        1.97      -20.21     21.18 o 
 -19   1   4      160.33      141.71     26.78 o 
 -18   1   4     1401.82     1559.99     63.18 o 
 -17   1   4      168.09      153.65     30.19 o 
 -16   1   4       36.91       39.44     23.13 o 
 -15   1   4       83.85       93.25     21.67 o 
 -14   1   4       10.73       20.69     18.50 o 
 -13   1   4     1776.38     1765.85     55.43 o 
 -12   1   4       63.54       46.50     17.53 o 
 -11   1   4     2379.61     2309.04     59.43 o 
 -10   1   4       38.47       20.45     14.36 o 
  -9   1   4     1932.40     2134.00     52.79 o 
  -8   1   4      165.03      198.47     20.21 o 
  -7   1   4       30.43       26.29     14.85 o 
  -6   1   4      997.43     1021.39     34.65 o 
  -5   1   4       66.57       43.83     14.85 o 
  -4   1   4      215.73      203.87     17.29 o 
  -3   1   4      146.18      130.78     15.59 o 
  -2   1   4       10.78       15.58     12.42 o 
  -1   1   4      543.75      549.96     26.82 o 
   0   1   4      885.02      907.44     21.81 o 
   1   1   4      390.45      392.57     23.88 o 
   2   1   4     4096.03     4511.95     69.10 o 
   3   1   4     5202.99     5603.96     77.64 o 
   4   1   4     1916.54     1990.06     48.42 o 
   5   1   4     9873.24    10730.86    111.99 o 
   6   1   4      286.42      285.25     26.80 o 
   7   1   4      646.48      589.69     32.42 o 
   8   1   4        0.08       20.94     14.61 o 
   9   1   4       38.67       40.41     18.02 o 
  10   1   4       42.94       48.94     15.34 o 
  11   1   4      156.26      166.80     19.97 o 
  12   1   4      189.30      211.62     22.16 o 
  13   1   4        0.52       10.47     14.85 o 
  14   1   4       57.83       42.85     21.18 o 
  15   1   4      197.40      165.59     28.25 o 
  16   1   4       24.00       19.48     22.40 o 
  17   1   4       48.56       68.66     21.91 o 
  18   1   4        4.72       23.37     22.40 o 
  19   1   4      117.63      139.76     29.95 o 
  20   1   4        5.65        0.00     23.13 o 
  21   1   4        7.12        2.19     25.07 o 
  22   1   4        7.69       59.64     24.34 o 
  23   1   4        8.43       25.07     25.07 o 
  24   1   4        0.95      -30.92     30.92 o 
 -25   2   4       89.13      122.22     34.33 o 
 -24   2   4        9.25      -19.72     29.46 o 
 -23   2   4      204.56      247.89     37.26 o 
 -22   2   4       65.13       78.64     28.00 o 
 -21   2   4      161.19      186.03     30.44 o 
 -20   2   4     1098.75     1049.09     55.83 o 
 -19   2   4      189.05      137.34     28.25 o 
 -18   2   4      369.03      327.36     32.88 o 
 -17   2   4        0.02        7.06     18.99 o 
 -16   2   4        0.33      -17.53     17.53 o 
 -15   2   4       99.00       66.23     21.43 o 
 -14   2   4      648.81      624.86     35.34 o 
 -13   2   4        1.37        4.14     15.09 o 
 -12   2   4      842.16      842.13     38.03 o 
 -11   2   4       81.42       65.74     16.56 o 
 -10   2   4      520.09      436.69     27.29 o 
  -9   2   4        6.36       15.09     12.90 o 
  -8   2   4       34.83       23.37     12.90 o 
  -7   2   4        7.28       15.09     12.66 o 
  -6   2   4     1322.52     1416.92     41.75 o 
  -5   2   4      521.31      546.21     25.84 o 
  -4   2   4      581.99      565.08     26.08 o 
  -3   2   4      349.81      378.63     21.93 o 
  -2   2   4     3650.32     3508.17     60.18 o 
  -1   2   4     1020.25     1118.01     35.14 o 
   0   2   4      524.39      585.36     26.20 o 
   1   2   4      602.21      656.31     28.52 o 
   2   2   4      583.07      565.09     27.06 o 
   3   2   4      270.75      295.48     22.65 o 
   4   2   4      933.84      995.38     35.86 o 
   5   2   4     3001.64     3342.55     64.21 o 
   6   2   4      102.75      145.12     22.16 o 
   7   2   4        9.10       -5.60     17.28 o 
   8   2   4     3210.45     3273.35     68.85 o 
   9   2   4       24.75       35.06     14.85 o 
  10   2   4      161.16      135.15     20.46 o 
  11   2   4      367.37      441.16     31.18 o 
  12   2   4       32.47       17.53     20.69 o 
  13   2   4       36.59       21.42     19.48 o 
  14   2   4       43.07       65.98     18.50 o 
  15   2   4       49.08       69.39     22.15 o 
  16   2   4       60.60       71.09     22.64 o 
  17   2   4      331.59      352.43     33.85 o 
  18   2   4        2.85       -9.98     22.64 o 
  19   2   4        0.54       -2.19     23.86 o 
  20   2   4       71.50       82.78     25.81 o 
  21   2   4        4.96       52.58     25.56 o 
  22   2   4       61.51       40.90     27.02 o 
  23   2   4        0.18       -7.55     25.80 o 
  24   2   4        8.11      -10.71     27.02 o 
 -25   3   4        4.00       44.79     22.15 o 
 -24   3   4       10.04      -12.66     27.02 o 
 -23   3   4       46.73       64.52     24.59 o 
 -22   3   4        3.13       -9.01     23.86 o 
 -21   3   4        4.00      -23.61     23.61 o 
 -20   3   4        0.68      -14.36     20.21 o 
 -19   3   4        0.11       11.69     17.28 o 
 -18   3   4       36.85       41.14     21.42 o 
 -17   3   4        1.48        5.36     18.74 o 
 -16   3   4     1087.70     1097.56     50.96 o 
 -15   3   4       78.60       72.31     22.40 o 
 -14   3   4      260.72      238.92     28.49 o 
 -13   3   4      593.27      619.46     35.82 o 
 -12   3   4       99.19       74.99     17.77 o 
 -11   3   4       46.10       43.58     16.31 o 
 -10   3   4      531.15      547.08     31.19 o 
  -9   3   4      516.18      485.68     28.76 o 
  -8   3   4      739.49      779.95     33.65 o 
  -7   3   4       70.43       60.14     16.80 o 
  -6   3   4        3.32       -0.97     11.69 o 
  -5   3   4       38.95       26.05     13.15 o 
  -4   3   4       70.05       65.98     12.42 o 
  -3   3   4      444.04      483.00     24.86 o 
  -2   3   4      494.29      521.57     25.83 o 
  -1   3   4      214.22      205.32     18.51 o 
   0   3   4       98.91      140.82     22.77 o 
   1   3   4       27.10        0.97     11.69 o 
   2   3   4      555.04      554.79     27.79 o 
   3   3   4      190.14      209.45     21.68 o 
   4   3   4      279.20      269.17     21.68 o 
   5   3   4     1481.85     1618.46     46.40 o 
   6   3   4      154.59      203.58     20.21 o 
   7   3   4     1168.26     1124.44     42.46 o 
   8   3   4        1.10       24.59     14.61 o 
   9   3   4      447.52      449.04     29.48 o 
  10   3   4      190.26      171.20     20.21 o 
  11   3   4        3.22        8.52     15.58 o 
  12   3   4       29.30       48.93     20.45 o 
  13   3   4        0.02        3.16     16.80 o 
  14   3   4      171.02      140.99     28.73 o 
  15   3   4      150.41       96.67     27.27 o 
  16   3   4      512.28      565.94     39.22 o 
  17   3   4       27.49       15.34     22.15 o 
  18   3   4      152.18      206.24     26.54 o 
  19   3   4      247.60      199.93     35.80 o 
  20   3   4       22.66       13.39     26.05 o 
  21   3   4        5.53       -2.19     26.05 o 
  22   3   4       30.10       77.90     24.83 o 
  23   3   4        0.52       33.35     23.61 o 
  24   3   4       16.78       91.05     27.51 o 
 -25   4   4        2.70       42.85     21.42 o 
 -24   4   4        7.26       20.45     27.51 o 
 -23   4   4        2.91       34.08     20.94 o 
 -22   4   4       10.36       60.37     21.42 o 
 -21   4   4        4.48        2.19     24.83 o 
 -20   4   4       21.29        2.19     23.13 o 
 -19   4   4      444.77      393.88     37.03 o 
 -18   4   4       88.57       70.85     25.32 o 
 -17   4   4       10.81       51.12     20.69 o 
 -16   4   4       79.95       88.62     23.13 o 
 -15   4   4       29.15       13.15     21.91 o 
 -14   4   4        0.15       20.45     14.61 o 
 -13   4   4        0.61       -1.46     14.61 o 
 -12   4   4      468.60      509.94     32.16 o 
 -11   4   4      264.22      238.69     25.82 o 
 -10   4   4      710.23      701.79     35.35 o 
  -9   4   4      284.34      273.29     25.58 o 
  -8   4   4       75.46       43.58     17.29 o 
  -7   4   4     1867.81     1993.57     51.81 o 
  -6   4   4     1343.15     1354.67     42.23 o 
  -5   4   4     1012.78     1047.61     38.06 o 
  -4   4   4      299.20      326.67     23.63 o 
  -3   4   4      237.26      231.39     19.24 o 
  -2   4   4       38.44       34.33     13.63 o 
  -1   4   4     2090.44     2482.60     53.32 o 
   0   4   4      591.78      634.36     32.66 o 
   1   4   4      266.89      228.73     22.17 o 
   2   4   4        0.03        0.00     13.15 o 
   3   4   4      193.16      144.18     17.05 o 
   4   4   4        1.99       13.39     12.42 o 
   5   4   4      919.01      851.97     36.59 o 
   6   4   4       24.63       34.33     13.63 o 
   7   4   4      169.82      179.72     20.21 o 
   8   4   4      238.09      329.28     26.55 o 
   9   4   4      498.86      490.74     32.89 o 
  10   4   4      104.09       97.88     19.72 o 
  11   4   4      311.21      216.53     26.31 o 
  12   4   4      440.78      397.10     31.18 o 
  13   4   4      212.55      197.74     28.01 o 
  14   4   4        0.05       -3.41     19.23 o 
  15   4   4      704.44      653.84     44.60 o 
  16   4   4      167.23      113.47     29.95 o 
  17   4   4        7.73       23.37     21.91 o 
  18   4   4      211.61      221.11     36.77 o 
  19   4   4       12.88       34.33     20.94 o 
  20   4   4       69.95       31.65     29.46 o 
  21   4   4       19.91        0.00     27.27 o 
  22   4   4        1.82       17.28     22.15 o 
  23   4   4        0.14        0.00     29.94 o 
 -24   5   4        2.35        5.11     23.37 o 
 -23   5   4       17.96       17.53     25.32 o 
 -22   5   4       21.83       23.86     23.86 o 
 -21   5   4        6.03      -11.44     23.61 o 
 -20   5   4        5.13       21.67     18.01 o 
 -19   5   4        6.68       39.19     21.67 o 
 -18   5   4       38.39       19.72     23.37 o 
 -17   5   4      888.76      950.62     48.75 o 
 -16   5   4      797.36      765.30     43.87 o 
 -15   5   4       95.34       77.18     23.86 o 
 -14   5   4       59.32       60.62     23.13 o 
 -13   5   4      147.45      114.20     22.40 o 
 -12   5   4       19.68       -9.01     18.02 o 
 -11   5   4        2.79        8.52     14.36 o 
 -10   5   4       54.30       38.47     18.26 o 
  -9   5   4      148.28      133.69     19.97 o 
  -8   5   4      824.45      744.63     35.11 o 
  -7   5   4     1179.40     1238.55     42.94 o 
  -6   5   4      238.26      261.09     23.14 o 
  -5   5   4     2581.99     2557.62     58.98 o 
  -4   5   4      259.35      300.08     22.41 o 
  -3   5   4      104.28      128.08     17.29 o 
  -2   5   4        3.77      -12.42     12.42 o 
  -1   5   4        1.93       27.75     12.66 o 
   0   5   4        0.15        6.01      9.38 o 
   1   5   4      556.86      605.67     30.47 o 
   2   5   4      605.23      564.53     30.47 o 
   3   5   4      292.07      293.04     23.87 o 
   4   5   4      158.32      148.79     19.24 o 
   5   5   4      363.46      344.72     26.55 o 
   6   5   4      360.71      335.70     25.34 o 
   7   5   4        1.37        1.22     13.88 o 
   8   5   4      311.17      266.48     23.63 o 
   9   5   4      132.11      119.07     18.75 o 
  10   5   4       78.31       51.13     19.23 o 
  11   5   4       22.54        7.55     16.55 o 
  12   5   4      412.86      485.99     34.35 o 
  13   5   4       34.12       50.15     19.96 o 
  14   5   4      104.41       64.52     25.32 o 
  15   5   4       24.93       18.26     21.67 o 
  16   5   4       41.90       49.91     23.62 o 
  17   5   4        0.76      -25.32     25.32 o 
  18   5   4       79.02       67.44     27.02 o 
  19   5   4        5.68       37.49     22.15 o 
  20   5   4        2.81      -24.83     24.83 o 
  21   5   4       93.40      154.85     27.51 o 
  22   5   4        1.77       12.66     28.24 o 
  23   5   4        2.73        5.36     28.48 o 
 -24   6   4        1.01       13.39     25.32 o 
 -23   6   4        0.07       12.90     22.40 o 
 -22   6   4       23.68       -2.43     23.86 o 
 -21   6   4       17.46       18.75     19.96 o 
 -20   6   4        0.03       26.78     21.18 o 
 -19   6   4       10.28       23.37     19.48 o 
 -18   6   4       70.93       59.16     26.29 o 
 -17   6   4      201.47      214.53     29.95 o 
 -16   6   4       99.00      124.90     26.30 o 
 -15   6   4       12.87       67.92     19.23 o 
 -14   6   4        1.26       -5.11     20.21 o 
 -13   6   4      696.66      704.80     40.46 o 
 -12   6   4      878.97      836.68     43.39 o 
 -11   6   4        1.72      -17.77     17.77 o 
 -10   6   4       71.31       76.94     18.02 o 
  -9   6   4        1.50      -15.58     15.58 o 
  -8   6   4      734.34      772.98     36.81 o 
  -7   6   4        7.01        9.25     13.39 o 
  -6   6   4      234.11      208.23     21.92 o 
  -5   6   4      289.47      272.08     23.63 o 
  -4   6   4      607.90      645.65     31.20 o 
  -3   6   4        5.21        4.87     15.82 o 
  -2   6   4     1847.20     1925.90     52.29 o 
  -1   6   4      130.66      150.00     19.24 o 
   0   6   4      185.11      191.01     14.37 o 
   1   6   4        1.75       -3.65     11.93 o 
   2   6   4      179.74      157.32     21.19 o 
   3   6   4     3145.53     3020.05     68.09 o 
   4   6   4        0.04      -15.09     16.07 o 
   5   6   4      245.66      230.40     23.38 o 
   6   6   4      744.19      836.39     38.52 o 
   7   6   4       72.26       56.49     17.04 o 
   8   6   4      913.18      910.95     42.43 o 
   9   6   4      451.67      481.65     33.13 o 
  10   6   4      433.58      386.86     31.91 o 
  11   6   4       30.36       62.32     19.48 o 
  12   6   4      245.37      179.97     26.79 o 
  13   6   4       69.31      106.15     20.45 o 
  14   6   4        0.63       30.92     19.23 o 
  15   6   4        1.56       18.99     16.55 o 
  16   6   4       10.87       15.82     20.94 o 
  17   6   4       13.76       33.35     25.32 o 
  18   6   4      455.70      562.93     42.87 o 
  19   6   4       17.47       22.64     25.81 o 
  20   6   4        0.74      -28.48     28.48 o 
  21   6   4       21.68       57.21     30.43 o 
  22   6   4       20.71        5.11     28.73 o 
 -23   7   4       13.26       68.41     26.78 o 
 -22   7   4        7.59        7.55     24.34 o 
 -21   7   4       38.62      103.95     25.81 o 
 -20   7   4        1.70       20.94     22.88 o 
 -19   7   4      418.24      469.61     43.11 o 
 -18   7   4       20.21       23.37     23.13 o 
 -17   7   4      220.60      164.62     30.20 o 
 -16   7   4      290.44      311.73     32.88 o 
 -15   7   4      152.95      125.16     26.05 o 
 -14   7   4        4.18      -21.67     21.67 o 
 -13   7   4       14.44       48.20     19.72 o 
 -12   7   4      877.72      867.59     46.07 o 
 -11   7   4     1671.54     1640.30     58.09 o 
 -10   7   4       70.75       66.22     21.67 o 
  -9   7   4      348.19      320.56     29.96 o 
  -8   7   4      198.81      189.22     24.84 o 
  -7   7   4       26.13       49.18     15.58 o 
  -6   7   4      895.84      824.89     38.04 o 
  -5   7   4      132.01      156.81     19.24 o 
  -4   7   4        4.58       -1.22     14.12 o 
  -3   7   4      167.72      184.83     20.46 o 
  -2   7   4      603.89      595.40     33.15 o 
  -1   7   4      397.54      429.51     28.26 o 
   0   7   4      686.87      764.09     25.94 o 
   1   7   4      337.68      387.80     26.55 o 
   2   7   4      146.13      114.45     20.21 o 
   3   7   4     1050.06      996.38     42.68 o 
   4   7   4     1480.26     1588.08     51.99 o 
   5   7   4      246.58      195.57     24.84 o 
   6   7   4      443.20      447.55     31.43 o 
   7   7   4       93.25      114.44     22.64 o 
   8   7   4        0.02      -13.63     17.53 o 
   9   7   4      647.15      673.58     40.70 o 
  10   7   4       20.90        9.74     19.96 o 
  11   7   4       33.67       33.60     22.64 o 
  12   7   4       19.25       22.88     20.21 o 
  13   7   4       27.65       -9.01     22.40 o 
  14   7   4       14.00       51.37     18.99 o 
  15   7   4      105.40      121.01     23.37 o 
  16   7   4       32.89       26.78     20.45 o 
  17   7   4       55.25       15.09     25.32 o 
  18   7   4       22.17       24.83     25.32 o 
  19   7   4      154.59       61.12     34.82 o 
  20   7   4        1.35        2.43     26.29 o 
  21   7   4      111.20      141.21     31.65 o 
  22   7   4      111.50       80.35     33.60 o 
 -22   8   4       18.54       15.58     27.27 o 
 -21   8   4       95.16      147.79     29.95 o 
 -20   8   4      114.90       72.07     28.24 o 
 -19   8   4        0.25      -13.88     23.37 o 
 -18   8   4       21.83      -24.34     28.73 o 
 -17   8   4      248.10      329.48     34.82 o 
 -16   8   4      329.53      310.28     34.83 o 
 -15   8   4       11.71       33.35     18.50 o 
 -14   8   4        2.56       -7.55     21.42 o 
 -13   8   4      348.05      289.35     35.80 o 
 -12   8   4      710.58      737.44     42.89 o 
 -11   8   4       20.84       -5.11     20.94 o 
 -10   8   4       47.97       -4.87     21.91 o 
  -9   8   4        1.12       -8.03     15.58 o 
  -8   8   4      103.54      131.48     22.40 o 
  -7   8   4        9.03      -19.23     19.23 o 
  -6   8   4      185.32      177.04     21.92 o 
  -5   8   4      173.98      173.63     24.11 o 
  -4   8   4      843.77      822.58     39.50 o 
  -3   8   4       33.87       67.44     16.55 o 
  -2   8   4      792.33      851.53     39.49 o 
  -1   8   4      904.36      891.94     39.26 o 
   0   8   4      311.09      303.83     19.55 o 
   1   8   4      534.76      529.74     33.14 o 
   2   8   4      649.64      563.23     36.31 o 
   3   8   4      371.68      398.28     29.96 o 
   4   8   4       94.85      130.02     22.40 o 
   5   8   4       35.37       86.43     18.99 o 
   6   8   4      515.97      492.17     34.35 o 
   7   8   4      109.86       90.82     21.91 o 
   8   8   4        2.56      -19.96     19.96 o 
   9   8   4      631.74      601.65     37.04 o 
  10   8   4        4.61       -3.41     18.75 o 
  11   8   4       26.73       40.90     18.02 o 
  12   8   4       18.97       -7.30     21.91 o 
  13   8   4        4.81      -20.21     20.21 o 
  14   8   4       46.55       67.92     24.83 o 
  15   8   4      124.50      141.22     27.03 o 
  16   8   4        0.06       17.28     23.37 o 
  17   8   4        7.10      -26.29     26.29 o 
  18   8   4       68.78       23.37     27.27 o 
  19   8   4      135.97       85.71     38.23 o 
  20   8   4       52.74       94.22     28.00 o 
  21   8   4      112.05       77.18     34.33 o 
 -21   9   4       44.58        5.11     29.46 o 
 -20   9   4        9.05       27.51     24.34 o 
 -19   9   4        3.14       -7.30     26.05 o 
 -18   9   4        0.08      -20.94     24.34 o 
 -17   9   4        4.56      -13.39     22.64 o 
 -16   9   4       12.67       38.71     16.55 o 
 -15   9   4      246.87      258.62     33.12 o 
 -14   9   4        0.07       37.98     18.50 o 
 -13   9   4        2.20       -3.90     20.94 o 
 -12   9   4        0.07        5.60     18.01 o 
 -11   9   4        6.79       14.36     18.50 o 
 -10   9   4      149.10      119.07     24.84 o 
  -9   9   4      593.61      633.76     39.47 o 
  -8   9   4      111.73      124.42     23.62 o 
  -7   9   4       12.95       26.05     16.80 o 
  -6   9   4      360.66      438.69     31.42 o 
  -5   9   4       19.37       36.03     17.53 o 
  -4   9   4      466.78      454.37     33.38 o 
  -3   9   4      367.75      335.18     28.26 o 
  -2   9   4       23.63       25.81     18.75 o 
  -1   9   4      645.22      676.76     39.97 o 
   0   9   4        0.66        5.41     12.78 o 
   1   9   4       16.54       13.63     19.96 o 
   2   9   4      360.92      306.19     27.77 o 
   3   9   4        0.00        4.63     13.88 o 
   4   9   4        0.29       -9.49     18.50 o 
   5   9   4        4.41        8.03     18.01 o 
   6   9   4      164.80      149.27     23.86 o 
   7   9   4       38.71       30.19     19.72 o 
   8   9   4      316.31      317.84     32.39 o 
   9   9   4       16.30       17.77     24.83 o 
  10   9   4      225.43      280.29     28.98 o 
  11   9   4       34.10       20.94     22.64 o 
  12   9   4       37.69       60.62     22.64 o 
  13   9   4       35.52       58.67     22.64 o 
  14   9   4       33.89        6.33     23.86 o 
  15   9   4       77.55      104.69     28.73 o 
  16   9   4        0.01      -11.44     23.61 o 
  17   9   4       40.27       80.10     28.00 o 
  18   9   4       23.01        9.74     31.65 o 
  19   9   4       24.71       33.11     29.46 o 
  20   9   4        7.99       10.71     24.83 o 
 -20  10   4       10.02        2.68     28.24 o 
 -19  10   4       99.43      116.13     28.73 o 
 -18  10   4        0.45       48.69     24.83 o 
 -17  10   4      186.88      255.92     32.63 o 
 -16  10   4       27.20       27.27     22.88 o 
 -15  10   4      161.37      201.37     32.38 o 
 -14  10   4      252.05      281.27     32.88 o 
 -13  10   4      153.87      202.58     28.49 o 
 -12  10   4       86.05       97.14     24.35 o 
 -11  10   4      186.69      163.63     29.22 o 
 -10  10   4      277.33      288.59     28.98 o 
  -9  10   4      110.20      120.52     24.83 o 
  -8  10   4      389.40      431.63     35.32 o 
  -7  10   4       95.79       83.76     22.64 o 
  -6  10   4        0.10      -11.93     22.15 o 
  -5  10   4       33.47        6.82     22.40 o 
  -4  10   4       68.06       43.34     21.43 o 
  -3  10   4       90.65       80.83     22.16 o 
  -2  10   4      546.58      520.19     34.84 o 
  -1  10   4        2.28      -21.18     21.18 o 
   0  10   4      290.64      269.06     19.46 o 
   1  10   4        1.76       26.54     17.53 o 
   2  10   4       20.04      -11.69     20.45 o 
   3  10   4       69.77       63.79     22.64 o 
   4  10   4       94.63      173.60     24.59 o 
   5  10   4       80.64       86.68     22.16 o 
   6  10   4       32.99       37.00     19.96 o 
   7  10   4      189.96      162.42     23.86 o 
   8  10   4      182.35      188.72     27.52 o 
   9  10   4      521.72      562.28     38.74 o 
  10  10   4       81.46       85.94     28.49 o 
  11  10   4      108.73      160.94     30.19 o 
  12  10   4        8.40      -16.55     22.64 o 
  13  10   4        4.71      -19.23     23.13 o 
  14  10   4        0.28      -23.61     23.61 o 
  15  10   4       16.81       -9.25     26.05 o 
  16  10   4      152.51      128.80     31.90 o 
  17  10   4        0.20      -12.42     26.54 o 
  18  10   4        2.07       30.67     22.64 o 
  19  10   4       16.31       31.89     29.94 o 
 -19  11   4       65.73      167.26     30.92 o 
 -18  11   4       25.41       58.91     25.81 o 
 -17  11   4      200.87      242.53     34.58 o 
 -16  11   4       52.42       45.53     29.95 o 
 -15  11   4        6.49        9.25     22.40 o 
 -14  11   4       99.99       85.22     28.24 o 
 -13  11   4        5.30        8.76     18.26 o 
 -12  11   4       40.25       29.70     25.56 o 
 -11  11   4        2.16       22.64     20.69 o 
 -10  11   4       23.89       52.10     22.15 o 
  -9  11   4        5.29       46.98     21.42 o 
  -8  11   4       28.70       30.67     21.91 o 
  -7  11   4        0.23       31.89     20.94 o 
  -6  11   4       14.23        1.95     23.13 o 
  -5  11   4      115.05      134.89     26.54 o 
  -4  11   4       26.11       25.32     20.45 o 
  -3  11   4       13.49       39.19     21.18 o 
  -2  11   4      168.03      234.49     27.76 o 
  -1  11   4        3.13       -1.70     20.21 o 
   0  11   4      135.93      119.42     35.31 o 
   1  11   4      129.00      127.10     25.81 o 
   2  11   4      942.93      896.86     48.76 o 
   3  11   4       88.97       41.88     24.59 o 
   4  11   4      752.70      861.50     47.77 o 
   5  11   4      959.65      873.21     50.95 o 
   6  11   4      148.71      188.22     29.22 o 
   7  11   4        2.94       -9.74     25.32 o 
   8  11   4      135.38       67.45     29.46 o 
   9  11   4       34.60       58.92     20.45 o 
  10  11   4       48.29       27.02     28.00 o 
  11  11   4        0.55      -26.78     26.78 o 
  12  11   4       44.50      -15.34     28.48 o 
  13  11   4       48.76       82.04     26.78 o 
  14  11   4       66.31       61.11     26.54 o 
  15  11   4        0.01       36.52     26.29 o 
  16  11   4       17.78       -7.55     27.75 o 
  17  11   4       60.39      130.01     29.46 o 
  18  11   4        0.85      -24.34     26.78 o 
 -18  12   4       38.55       62.08     26.29 o 
 -17  12   4        8.66        2.68     30.92 o 
 -16  12   4        0.45       -5.11     26.05 o 
 -15  12   4       21.19       73.76     24.10 o 
 -14  12   4       60.42       57.21     26.78 o 
 -13  12   4        7.39      -11.69     23.61 o 
 -12  12   4        7.37       13.63     23.37 o 
 -11  12   4        7.52      -19.72     21.18 o 
 -10  12   4        7.30       25.80     22.88 o 
  -9  12   4       22.95       33.60     20.94 o 
  -8  12   4       85.37      113.46     27.76 o 
  -7  12   4       71.30      109.32     24.83 o 
  -6  12   4      842.31      834.99     50.45 o 
  -5  12   4      230.92      240.35     33.85 o 
  -4  12   4       76.34       56.48     24.35 o 
  -3  12   4        1.03       15.34     23.37 o 
  -2  12   4     1474.52     1511.24     62.69 o 
  -1  12   4      188.64      259.33     30.44 o 
   0  12   4      378.41      364.90     27.21 o 
   1  12   4     1138.72     1146.24     55.84 o 
   2  12   4       70.23       97.39     27.27 o 
   3  12   4      157.80      151.21     30.68 o 
   4  12   4       13.32       33.84     24.83 o 
   5  12   4        0.11        6.09     22.88 o 
   6  12   4        0.01       26.54     21.42 o 
   7  12   4      225.21      185.56     36.04 o 
   8  12   4      173.61      138.31     27.52 o 
   9  12   4       15.57       43.58     22.15 o 
  10  12   4       14.99       15.58     25.07 o 
  11  12   4       36.07        2.19     26.29 o 
  12  12   4       35.97       51.61     24.83 o 
  13  12   4       12.88       -2.43     28.97 o 
  14  12   4       28.39       42.36     28.48 o 
  15  12   4       94.45      115.65     32.38 o 
  16  12   4        1.96        0.00     27.51 o 
 -16  13   4        3.13        0.00     27.02 o 
 -15  13   4        0.05        0.00     27.75 o 
 -14  13   4      123.43      200.62     32.38 o 
 -13  13   4       61.63       76.69     28.48 o 
 -12  13   4        0.11       55.50     22.64 o 
 -11  13   4      222.05      280.28     32.14 o 
 -10  13   4       38.34       48.45     24.35 o 
  -9  13   4        4.73        2.19     22.15 o 
  -8  13   4       59.41       48.69     24.59 o 
  -7  13   4      293.53      322.93     38.72 o 
  -6  13   4        7.46       17.28     22.64 o 
  -5  13   4       59.27       84.97     27.75 o 
  -4  13   4      451.51      372.93     40.44 o 
  -3  13   4      579.97      598.35     42.64 o 
  -2  13   4       27.59       18.75     24.10 o 
  -1  13   4       12.51        4.14     23.61 o 
   0  13   4       16.21        9.35     17.55 o 
   1  13   4       20.51        4.14     23.13 o 
   2  13   4       87.40      117.84     26.54 o 
   3  13   4      192.51      152.68     30.19 o 
   4  13   4        1.34       40.65     23.61 o 
   5  13   4      261.47      262.76     37.99 o 
   6  13   4      349.59      407.70     39.94 o 
   7  13   4      114.55       96.42     31.16 o 
   8  13   4       52.10       -2.19     31.16 o 
   9  13   4        0.00      -13.88     27.51 o 
  10  13   4       54.64       88.13     25.56 o 
  11  13   4       16.96       36.52     30.67 o 
  12  13   4       51.58       52.59     28.48 o 
  13  13   4        9.94        5.11     23.86 o 
  14  13   4        3.01      -13.15     28.24 o 
 -13  14   4        5.10       42.12     23.86 o 
 -12  14   4       33.41        5.11     24.59 o 
 -11  14   4        5.02       15.09     25.32 o 
 -10  14   4       23.58        7.30     24.59 o 
  -9  14   4        7.64       -7.30     25.56 o 
  -8  14   4       14.72       -2.43     25.32 o 
  -7  14   4       60.52       65.73     24.83 o 
  -6  14   4        0.24      -29.21     29.21 o 
  -5  14   4       68.62      103.23     27.27 o 
  -4  14   4       37.02       36.27     24.59 o 
  -3  14   4        4.01       22.64     21.91 o 
  -2  14   4        0.24       -6.82     22.40 o 
  -1  14   4      129.88       74.02     28.97 o 
   0  14   4       22.22       23.38     18.84 o 
   1  14   4       11.87       11.44     23.37 o 
   2  14   4       22.01        6.82     27.02 o 
   3  14   4        3.46       68.65     20.94 o 
   4  14   4       29.65       13.88     24.59 o 
   5  14   4      316.31      301.74     37.26 o 
   6  14   4        9.95        9.49     24.34 o 
   7  14   4        1.63       16.80     22.88 o 
   8  14   4      204.22      166.55     32.63 o 
   9  14   4       36.55       17.53     30.67 o 
  10  14   4       16.17       45.77     24.83 o 
  11  14   4       41.19      -32.14     32.14 o 
  12  14   4        9.16      -10.71     28.73 o 
 -11  15   4       20.00        8.03     27.75 o 
 -10  15   4        5.27        5.36     25.32 o 
  -9  15   4        2.11       31.16     22.88 o 
  -8  15   4       32.08       53.80     26.29 o 
  -7  15   4       14.69        5.11     27.27 o 
  -6  15   4       20.20       17.53     26.78 o 
  -5  15   4       41.70       56.72     26.29 o 
  -4  15   4        8.30       56.48     24.59 o 
  -3  15   4        3.46       17.04     23.13 o 
  -2  15   4        0.49       31.65     24.59 o 
  -1  15   4        1.11       -2.43     25.07 o 
   0  15   4       56.23       69.34     20.05 o 
   1  15   4        2.60      -26.05     26.05 o 
   2  15   4       28.90       78.39     24.34 o 
   3  15   4       68.18       93.73     30.43 o 
   4  15   4       13.53       42.36     28.48 o 
   5  15   4       46.98       12.66     28.73 o 
   6  15   4       29.93       53.56     26.78 o 
   7  15   4        5.35      -25.80     29.21 o 
   8  15   4      102.62      147.06     30.43 o 
   9  15   4        9.51      -21.42     28.24 o 
  -6  16   4        9.53       58.91     25.07 o 
  -5  16   4        0.33      -29.46     29.46 o 
  -4  16   4       19.39      -18.50     28.73 o 
  -3  16   4       38.28       83.99     27.51 o 
  -2  16   4        6.67        5.36     26.78 o 
  -1  16   4        4.80      -26.05     26.54 o 
   0  16   4        2.77       22.43     18.06 o 
   1  16   4        1.77      -28.00     28.00 o 
   2  16   4        0.59      -26.29     27.75 o 
   3  16   4       11.76       45.04     25.81 o 
   4  16   4       15.13       18.75     24.59 o 
 -24   1   5       30.36       55.26     33.11 o 
 -23   1   5       46.60       17.53     27.02 o 
 -22   1   5        0.11       11.93     23.37 o 
 -21   1   5       12.34       29.94     22.64 o 
 -20   1   5       12.76       13.15     24.10 o 
 -19   1   5       20.60       14.61     25.32 o 
 -18   1   5       19.64       21.91     20.69 o 
 -17   1   5      444.78      512.76     39.22 o 
 -16   1   5      419.54      455.27     36.78 o 
 -15   1   5       11.91       28.00     20.94 o 
 -14   1   5      430.40      396.59     38.00 o 
 -13   1   5     1195.05     1180.99     51.46 o 
 -12   1   5      285.45      231.86     25.82 o 
 -11   1   5       28.85       11.69     17.53 o 
 -10   1   5      126.66      114.93     20.21 o 
  -9   1   5     1170.96     1005.34     42.69 o 
  -8   1   5      566.28      608.27     34.36 o 
  -7   1   5      314.84      302.29     23.87 o 
  -6   1   5       22.07       23.61     14.61 o 
  -5   1   5      131.98      121.75     17.78 o 
  -4   1   5      296.69      268.43     23.38 o 
  -3   1   5      997.63     1026.23     39.76 o 
  -2   1   5      175.55      214.79     19.24 o 
  -1   1   5      618.66      576.23     29.49 o 
   0   1   5      694.82      745.01     78.99 o 
   1   1   5        0.79        9.49     14.85 o 
   2   1   5     1930.24     2017.66     53.77 o 
   3   1   5      360.02      376.38     28.50 o 
   4   1   5      751.10      796.49     35.84 o 
   5   1   5      286.91      347.09     28.25 o 
   6   1   5      714.57      777.61     37.78 o 
   7   1   5       75.50       94.71     20.94 o 
   8   1   5      466.95      465.11     30.94 o 
   9   1   5        6.03       23.37     16.55 o 
  10   1   5      257.88      230.88     26.55 o 
  11   1   5       51.37       37.98     21.91 o 
  12   1   5      380.93      417.99     33.61 o 
  13   1   5       76.66       75.96     24.83 o 
  14   1   5      158.48      166.07     28.49 o 
  15   1   5      217.18      281.26     30.93 o 
  16   1   5       87.96       88.87     24.35 o 
  17   1   5        0.05       14.36     23.37 o 
  18   1   5      177.54      203.56     29.95 o 
  19   1   5       11.55        6.82     25.07 o 
  20   1   5        3.95       16.55     24.83 o 
  21   1   5       19.10       32.38     29.21 o 
  22   1   5        2.96       41.63     25.07 o 
 -24   2   5        1.60       42.36     24.10 o 
 -23   2   5       24.72       98.84     25.32 o 
 -22   2   5        0.33      -25.56     25.56 o 
 -21   2   5        7.62      -13.88     26.54 o 
 -20   2   5      263.66      249.85     35.55 o 
 -19   2   5       51.24       55.02     20.94 o 
 -18   2   5       31.69       42.36     20.69 o 
 -17   2   5      176.81      208.68     28.49 o 
 -16   2   5      258.66      184.60     31.17 o 
 -15   2   5        5.72        1.70     20.94 o 
 -14   2   5        3.59        5.11     19.23 o 
 -13   2   5     1016.36     1050.68     49.01 o 
 -12   2   5       59.42       20.21     20.45 o 
 -11   2   5       20.89       -1.46     17.77 o 
 -10   2   5      317.34      284.98     25.82 o 
  -9   2   5        0.02        6.82     15.58 o 
  -8   2   5     1274.30     1284.46     46.12 o 
  -7   2   5        4.48       15.58     14.61 o 
  -6   2   5       10.16       13.88     14.61 o 
  -5   2   5       12.35       17.28     15.09 o 
  -4   2   5      614.48      584.97     30.22 o 
  -3   2   5      249.37      262.56     21.68 o 
  -2   2   5      350.43      321.33     24.85 o 
  -1   2   5      511.80      546.85     28.76 o 
   0   2   5      395.63      458.20     40.69 o 
   1   2   5       88.73       45.53     18.02 o 
   2   2   5      204.27      253.52     23.14 o 
   3   2   5      289.73      233.10     23.38 o 
   4   2   5        0.92        9.98     13.88 o 
   5   2   5       34.93       27.27     18.50 o 
   6   2   5       12.79       39.93     17.04 o 
   7   2   5      137.25      143.18     23.38 o 
   8   2   5      821.76      786.22     39.74 o 
   9   2   5        6.84        4.38     17.53 o 
  10   2   5      633.84      614.36     39.23 o 
  11   2   5       56.18       28.97     18.75 o 
  12   2   5      118.71      123.69     24.35 o 
  13   2   5       27.35       36.76     18.50 o 
  14   2   5       50.84       10.96     23.62 o 
  15   2   5       11.30        0.00     23.37 o 
  16   2   5        7.41      -22.64     22.64 o 
  17   2   5       32.52       41.63     24.59 o 
  18   2   5       39.26       24.10     29.21 o 
  19   2   5      140.01       93.74     32.63 o 
  20   2   5       14.16        4.87     25.07 o 
  21   2   5        2.81      -29.21     29.21 o 
  22   2   5        4.63      -15.58     25.56 o 
 -24   3   5       79.44      131.23     31.65 o 
 -23   3   5        5.90      -18.01     24.10 o 
 -22   3   5        1.84       24.59     21.42 o 
 -21   3   5       21.89       28.24     23.61 o 
 -20   3   5       14.42       -9.01     22.15 o 
 -19   3   5       51.40       57.94     27.02 o 
 -18   3   5        4.64       -6.09     18.50 o 
 -17   3   5       17.19       45.04     20.94 o 
 -16   3   5        8.52      -18.75     21.18 o 
 -15   3   5      195.44      154.63     29.71 o 
 -14   3   5       15.23        3.41     19.48 o 
 -13   3   5      108.35      102.51     23.13 o 
 -12   3   5      160.80      203.33     25.08 o 
 -11   3   5       47.95       74.99     18.50 o 
 -10   3   5      254.89      238.68     24.84 o 
  -9   3   5       47.28       46.99     17.29 o 
  -8   3   5       49.00       75.72     19.48 o 
  -7   3   5     1350.83     1365.91     48.32 o 
  -6   3   5       59.37       69.14     17.77 o 
  -5   3   5       64.23       40.90     15.83 o 
  -4   3   5      488.28      483.44     28.75 o 
  -3   3   5      434.90      410.30     27.04 o 
  -2   3   5       26.91       -8.52     17.04 o 
  -1   3   5     2948.32     3318.73     67.09 o 
   0   3   5     4848.99     5018.78    387.68 o 
   1   3   5        0.36      -16.80     16.80 o 
   2   3   5       20.76        7.55     14.61 o 
   3   3   5        1.58      -11.44     17.53 o 
   4   3   5     2365.48     2161.33     59.91 o 
   5   3   5      227.42      219.43     24.84 o 
   6   3   5     1071.83     1152.48     44.64 o 
   7   3   5      512.03      517.05     35.09 o 
   8   3   5      461.28      447.07     31.92 o 
   9   3   5      246.16      286.16     29.47 o 
  10   3   5      342.57      311.53     28.25 o 
  11   3   5       63.74       72.07     22.40 o 
  12   3   5       23.44       40.90     21.42 o 
  13   3   5      194.68      238.40     27.76 o 
  14   3   5       14.37       20.45     20.21 o 
  15   3   5      212.35      176.55     31.17 o 
  16   3   5      153.27      190.65     26.54 o 
  17   3   5        7.08      -23.37     25.56 o 
  18   3   5       55.70       90.81     21.67 o 
  19   3   5       12.46      -18.50     26.54 o 
  20   3   5       21.38       41.14     23.61 o 
  21   3   5       46.23       55.75     29.46 o 
  22   3   5       36.85       29.21     23.13 o 
 -23   4   5       86.12       73.04     28.97 o 
 -22   4   5        0.29        2.43     22.88 o 
 -21   4   5       28.00       64.51     21.42 o 
 -20   4   5       12.84       11.44     23.61 o 
 -19   4   5       63.20       52.59     25.81 o 
 -18   4   5       97.97      117.35     25.81 o 
 -17   4   5       37.46       22.15     23.37 o 
 -16   4   5       29.25        7.79     23.86 o 
 -15   4   5      789.57      854.24     46.31 o 
 -14   4   5      101.01       56.73     22.64 o 
 -13   4   5      575.19      547.74     37.52 o 
 -12   4   5      980.91      985.26     46.08 o 
 -11   4   5      385.16      365.39     30.21 o 
 -10   4   5       94.35       91.30     20.70 o 
  -9   4   5      151.48      157.30     20.94 o 
  -8   4   5     1434.22     1471.62     50.52 o 
  -7   4   5      577.40      532.71     32.90 o 
  -6   4   5       11.10       14.85     14.85 o 
  -5   4   5      268.84      257.20     24.84 o 
  -4   4   5      598.72      615.13     33.88 o 
  -3   4   5     2221.04     2383.74     59.89 o 
  -2   4   5      780.28      737.50     34.38 o 
  -1   4   5       32.07       -6.33     18.50 o 
   0   4   5        4.20       19.84     11.36 o 
   1   4   5      651.35      638.36     35.59 o 
   2   4   5      356.19      362.48     27.28 o 
   3   4   5       12.83       22.40     15.09 o 
   4   4   5       13.64        2.68     16.31 o 
   5   4   5        1.03      -15.34     15.34 o 
   6   4   5        0.32       19.72     14.85 o 
   7   4   5      554.57      548.02     35.58 o 
   8   4   5        0.21      -12.17     18.26 o 
   9   4   5        6.82       49.91     16.80 o 
  10   4   5       69.62       67.93     23.37 o 
  11   4   5       23.11       25.32     17.77 o 
  12   4   5       60.01       56.00     21.18 o 
  13   4   5       35.40        3.65     23.86 o 
  14   4   5      174.84      110.31     27.52 o 
  15   4   5       34.06       67.44     24.10 o 
  16   4   5      144.25      132.46     31.65 o 
  17   4   5        0.53       15.09     21.91 o 
  18   4   5       54.17       56.48     28.24 o 
  19   4   5       12.05       33.11     29.21 o 
  20   4   5      116.93      130.75     28.97 o 
  21   4   5        5.12       20.69     29.21 o 
  22   4   5        0.58      -24.10     27.51 o 
 -23   5   5       12.98       69.14     23.86 o 
 -22   5   5        0.38       22.88     23.86 o 
 -21   5   5       16.68       12.17     26.05 o 
 -20   5   5        4.95        2.43     22.40 o 
 -19   5   5       34.11       62.81     23.86 o 
 -18   5   5       43.47       40.90     23.13 o 
 -17   5   5        1.48       43.33     16.31 o 
 -16   5   5       12.96       33.60     20.94 o 
 -15   5   5      542.88      532.57     42.15 o 
 -14   5   5        5.40      -26.78     26.78 o 
 -13   5   5        0.29        7.06     17.53 o 
 -12   5   5        4.29       10.22     18.50 o 
 -11   5   5      476.74      446.32     34.84 o 
 -10   5   5       56.28       50.64     21.67 o 
  -9   5   5      462.91      448.76     33.38 o 
  -8   5   5       12.11       19.23     16.31 o 
  -7   5   5      644.95      620.49     35.58 o 
  -6   5   5     1605.81     1701.56     54.93 o 
  -5   5   5      371.68      381.72     28.74 o 
  -4   5   5       92.14       75.24     18.02 o 
  -3   5   5      104.67      126.86     19.97 o 
  -2   5   5     1347.77     1412.51     49.05 o 
  -1   5   5     1147.82     1336.86     48.06 o 
   0   5   5       68.57      110.62     17.04 o 
   1   5   5       12.92        0.00     16.31 o 
   2   5   5      154.36      132.71     19.97 o 
   3   5   5       11.86       12.42     16.80 o 
   4   5   5       12.03       -9.98     15.82 o 
   5   5   5      144.45      128.33     20.94 o 
   6   5   5        7.25        5.84     17.28 o 
   7   5   5      214.65      223.80     25.33 o 
   8   5   5       27.78        9.49     19.72 o 
   9   5   5       47.15       77.91     21.42 o 
  10   5   5      977.21      919.65     46.32 o 
  11   5   5       56.27       67.93     21.91 o 
  12   5   5      520.94      584.70     40.44 o 
  13   5   5      260.38      280.55     31.66 o 
  14   5   5       20.69        7.79     25.81 o 
  15   5   5        3.71      -16.31     21.67 o 
  16   5   5       13.06       29.70     22.88 o 
  17   5   5      300.18      273.00     34.58 o 
  18   5   5        0.00      -29.21     29.21 o 
  19   5   5        1.17       -7.30     24.10 o 
  20   5   5        8.71       -9.98     27.75 o 
  21   5   5       43.47      -20.94     35.06 o 
 -22   6   5       59.09       70.60     30.92 o 
 -21   6   5       13.23        5.11     26.29 o 
 -20   6   5        3.20       21.67     24.59 o 
 -19   6   5        6.04       43.82     22.15 o 
 -18   6   5       42.91       37.74     28.24 o 
 -17   6   5       39.75       23.37     26.54 o 
 -16   6   5       94.41      122.95     25.08 o 
 -15   6   5       10.54        3.90     23.37 o 
 -14   6   5     1404.92     1396.72     60.98 o 
 -13   6   5      905.44      913.37     49.73 o 
 -12   6   5      120.04       66.96     24.10 o 
 -11   6   5       61.88       88.62     20.69 o 
 -10   6   5      176.74      142.21     25.81 o 
  -9   6   5      360.74      300.09     29.96 o 
  -8   6   5      762.93      751.70     40.71 o 
  -7   6   5      529.44      499.98     35.09 o 
  -6   6   5      210.88      177.53     26.06 o 
  -5   6   5      172.97      175.57     24.84 o 
  -4   6   5      355.75      360.76     29.72 o 
  -3   6   5        0.02      -17.04     18.26 o 
  -2   6   5      694.18      779.23     39.00 o 
  -1   6   5      422.38      401.73     32.40 o 
   0   6   5       65.98       55.89     13.98 o 
   1   6   5      170.49      156.09     22.16 o 
   2   6   5      235.39      241.35     26.06 o 
   3   6   5      319.36      307.15     30.45 o 
   4   6   5       12.52       25.32     15.82 o 
   5   6   5       45.79       19.72     19.72 o 
   6   6   5       22.80       12.42     19.23 o 
   7   6   5      118.28       74.99     23.37 o 
   8   6   5      141.62      159.49     26.78 o 
   9   6   5      143.39      111.76     25.32 o 
  10   6   5      100.62      131.23     24.35 o 
  11   6   5      107.90       77.91     25.57 o 
  12   6   5      186.63      131.74     27.03 o 
  13   6   5        0.03      -21.42     22.64 o 
  14   6   5        0.32        6.09     22.40 o 
  15   6   5       42.06       56.97     24.59 o 
  16   6   5       58.62       87.89     28.24 o 
  17   6   5        3.64        9.25     26.05 o 
  18   6   5       10.00       28.48     25.32 o 
  19   6   5      107.88      158.99     30.68 o 
  20   6   5       91.93       30.92     35.30 o 
  21   6   5      105.24       29.70     32.14 o 
 -22   7   5        0.15       40.41     24.34 o 
 -21   7   5        2.14      -27.75     27.75 o 
 -20   7   5        8.65       -7.55     26.78 o 
 -19   7   5      132.96      140.98     33.11 o 
 -18   7   5        2.41       18.50     22.64 o 
 -17   7   5       96.98      101.77     25.32 o 
 -16   7   5       89.92      114.92     25.56 o 
 -15   7   5       93.62      106.64     26.05 o 
 -14   7   5        0.68       31.65     18.01 o 
 -13   7   5      659.14      762.92     44.59 o 
 -12   7   5      275.25      269.84     32.39 o 
 -11   7   5       26.00       41.14     20.94 o 
 -10   7   5      207.76      192.87     26.79 o 
  -9   7   5      314.49      263.53     30.44 o 
  -8   7   5      194.33      178.01     25.81 o 
  -7   7   5        0.02       16.07     17.53 o 
  -6   7   5      394.65      336.41     30.21 o 
  -5   7   5       25.07       37.25     17.77 o 
  -4   7   5       49.24       44.31     18.99 o 
  -3   7   5      270.91      289.34     27.76 o 
  -2   7   5        1.24      -19.72     19.72 o 
  -1   7   5      252.51      287.14     29.23 o 
   0   7   5      347.96      325.71     20.65 o 
   1   7   5        6.00       41.14     18.01 o 
   2   7   5      312.88      325.41     30.20 o 
   3   7   5      123.76      147.31     24.11 o 
   4   7   5      191.63      126.14     25.33 o 
   5   7   5      525.20      486.80     36.30 o 
   6   7   5      159.77      106.65     23.86 o 
   7   7   5       39.82       68.90     22.88 o 
   8   7   5      855.82      780.75     48.75 o 
   9   7   5      236.53      261.55     32.39 o 
  10   7   5        9.61       -3.65     21.42 o 
  11   7   5      129.87      165.08     27.27 o 
  12   7   5       79.27       90.33     22.89 o 
  13   7   5        3.55       16.31     20.21 o 
  14   7   5        5.37       18.99     20.94 o 
  15   7   5        4.46        2.19     22.88 o 
  16   7   5       65.28       45.53     28.00 o 
  17   7   5        1.30      -24.59     24.59 o 
  18   7   5        0.29       27.02     28.24 o 
  19   7   5       20.97       48.69     28.97 o 
  20   7   5       61.62       66.71     27.75 o 
 -21   8   5        2.62      -10.71     27.27 o 
 -20   8   5       12.91      -10.22     28.48 o 
 -19   8   5       35.79       66.95     28.24 o 
 -18   8   5      112.53       47.72     28.97 o 
 -17   8   5       91.81      119.79     29.70 o 
 -16   8   5       83.22      108.83     29.46 o 
 -15   8   5        0.57        8.52     22.15 o 
 -14   8   5       55.30       72.55     23.62 o 
 -13   8   5      377.67      403.10     36.53 o 
 -12   8   5      620.92      596.95     42.15 o 
 -11   8   5      915.94      804.40     49.00 o 
 -10   8   5        2.53        9.25     19.48 o 
  -9   8   5       19.56       28.48     17.77 o 
  -8   8   5        0.79      -19.72     19.72 o 
  -7   8   5       24.20        6.82     19.96 o 
  -6   8   5        1.97       48.69     15.82 o 
  -5   8   5       88.72       72.56     22.89 o 
  -4   8   5        0.54        0.00     16.55 o 
  -3   8   5      306.39      303.72     27.77 o 
  -2   8   5        0.12      -19.72     19.72 o 
  -1   8   5      358.74      330.29     31.91 o 
   0   8   5      142.48      121.48     15.80 o 
   1   8   5       85.84      102.26     21.18 o 
   2   8   5      322.84      353.41     29.96 o 
   3   8   5        0.12        4.87     16.80 o 
   4   8   5        3.87       -5.11     17.77 o 
   5   8   5        3.88       35.79     17.04 o 
   6   8   5      132.78       97.40     22.64 o 
   7   8   5      166.62      201.38     29.46 o 
   8   8   5       33.25       -5.60     24.35 o 
   9   8   5      229.03      215.76     30.20 o 
  10   8   5        1.89       13.63     21.18 o 
  11   8   5        3.37      -24.34     24.34 o 
  12   8   5       13.38       14.36     23.86 o 
  13   8   5       10.44       -6.33     20.45 o 
  14   8   5       28.76       19.72     27.75 o 
  15   8   5      109.98       79.86     30.43 o 
  16   8   5       31.65       30.67     27.27 o 
  17   8   5       47.27       51.61     25.81 o 
  18   8   5        6.21       28.00     28.48 o 
  19   8   5       53.85       29.21     29.70 o 
 -20   9   5       24.68      -16.07     32.14 o 
 -19   9   5        7.98       12.90     26.05 o 
 -18   9   5       11.29       14.85     24.34 o 
 -17   9   5        8.48       43.33     24.34 o 
 -16   9   5       47.36       11.69     24.83 o 
 -15   9   5        0.46       22.40     23.86 o 
 -14   9   5        0.03        2.19     20.69 o 
 -13   9   5       37.22       78.15     24.35 o 
 -12   9   5      165.76      155.84     29.46 o 
 -11   9   5      596.67      594.48     43.61 o 
 -10   9   5        1.61        9.74     22.15 o 
  -9   9   5      908.78      920.17     50.94 o 
  -8   9   5        6.14      -16.80     21.67 o 
  -7   9   5       18.62       69.14     18.02 o 
  -6   9   5       82.75       94.71     24.59 o 
  -5   9   5      487.77      500.63     38.74 o 
  -4   9   5       11.64       40.17     19.48 o 
  -3   9   5        7.78       -8.52     22.40 o 
  -2   9   5      478.43      529.62     37.52 o 
  -1   9   5        0.05       11.93     18.99 o 
   0   9   5       18.36       16.23     14.41 o 
   1   9   5      256.63      263.51     32.15 o 
   2   9   5      425.25      456.26     35.08 o 
   3   9   5        0.58      -22.40     22.40 o 
   4   9   5       25.05       69.63     21.67 o 
   5   9   5      112.48      112.49     26.78 o 
   6   9   5       88.96      109.32     26.05 o 
   7   9   5       71.02       90.81     25.32 o 
   8   9   5        2.48       25.07     17.77 o 
   9   9   5        7.56      -23.13     23.13 o 
  10   9   5      281.99      242.80     33.12 o 
  11   9   5       50.05       54.53     22.64 o 
  12   9   5       58.72       95.19     23.37 o 
  13   9   5       11.42      -13.39     26.78 o 
  14   9   5      134.38      127.10     32.63 o 
  15   9   5       18.76       35.79     27.27 o 
  16   9   5       35.25       29.70     28.97 o 
  17   9   5       86.97       92.27     30.68 o 
  18   9   5      103.76      108.83     38.96 o 
 -19  10   5        8.26      -21.67     29.21 o 
 -18  10   5       54.31       80.83     30.19 o 
 -17  10   5        1.03       -2.43     26.05 o 
 -16  10   5        5.28       -9.74     25.56 o 
 -15  10   5        1.67      -23.37     23.37 o 
 -14  10   5       34.58       50.39     26.78 o 
 -13  10   5        4.43        2.19     23.37 o 
 -12  10   5       57.47       86.67     26.29 o 
 -11  10   5      583.10      619.30     45.56 o 
 -10  10   5      204.42      276.14     34.33 o 
  -9  10   5      145.03      165.33     30.68 o 
  -8  10   5       61.41       82.78     20.45 o 
  -7  10   5        0.12      -15.58     19.96 o 
  -6  10   5        2.30       -7.55     22.15 o 
  -5  10   5      170.12      197.72     28.25 o 
  -4  10   5     1402.69     1405.77     60.49 o 
  -3  10   5      110.41      129.53     25.08 o 
  -2  10   5      209.38      195.06     30.44 o 
  -1  10   5      214.33      227.93     28.98 o 
   0  10   5       11.18      -14.45     14.45 o 
   1  10   5       59.07       22.15     24.10 o 
   2  10   5      684.32      636.49     41.67 o 
   3  10   5      656.97      552.89     42.64 o 
   4  10   5      121.23       89.60     30.19 o 
   5  10   5        1.31       -9.74     21.42 o 
   6  10   5        4.46      -21.67     24.59 o 
   7  10   5      100.88      100.55     28.97 o 
   8  10   5        9.55       47.23     21.91 o 
   9  10   5       13.48       20.94     22.15 o 
  10  10   5      203.28      226.70     31.90 o 
  11  10   5        0.82       64.27     22.88 o 
  12  10   5       54.42       75.23     26.54 o 
  13  10   5       10.78       30.67     22.40 o 
  14  10   5        3.47      -21.91     28.24 o 
  15  10   5       47.05       82.77     30.43 o 
  16  10   5       11.18       72.55     25.07 o 
  17  10   5       22.55       69.63     28.97 o 
 -17  11   5       11.59        5.36     26.29 o 
 -16  11   5        1.02       43.58     20.69 o 
 -15  11   5       63.83       77.42     34.08 o 
 -14  11   5        0.47        4.87     24.59 o 
 -13  11   5       21.59      -14.12     26.54 o 
 -12  11   5       46.81       13.88     28.73 o 
 -11  11   5        5.03        9.01     23.86 o 
 -10  11   5      108.89      111.75     28.73 o 
  -9  11   5        2.30      -19.23     21.42 o 
  -8  11   5       32.86       23.13     21.18 o 
  -7  11   5      247.31      217.46     31.90 o 
  -6  11   5      511.37      549.34     44.34 o 
  -5  11   5      363.51      320.53     37.02 o 
  -4  11   5      516.75      483.33     43.12 o 
  -3  11   5        8.25       -1.95     24.59 o 
  -2  11   5       52.81       29.70     27.51 o 
  -1  11   5       36.93        0.00     24.10 o 
   0  11   5       91.13      111.26     17.78 o 
   1  11   5       65.81       95.44     25.32 o 
   2  11   5      219.08      240.59     34.09 o 
   3  11   5       40.83       78.64     22.40 o 
   4  11   5        4.03       22.40     24.83 o 
   5  11   5       38.48       41.39     23.37 o 
   6  11   5      213.74      191.64     33.60 o 
   7  11   5       26.76       36.52     26.29 o 
   8  11   5      303.68      310.51     39.70 o 
   9  11   5        0.00      -20.21     28.24 o 
  10  11   5        7.23       11.44     26.29 o 
  11  11   5       39.06       16.55     29.46 o 
  12  11   5        0.24       -4.87     20.94 o 
  13  11   5       10.94       -2.43     24.83 o 
  14  11   5       23.55       30.67     26.54 o 
  15  11   5       96.86       65.74     35.55 o 
 -15  12   5        3.24      -26.29     27.75 o 
 -14  12   5        7.02       12.90     25.80 o 
 -13  12   5        0.66       15.09     25.32 o 
 -12  12   5        7.96      -19.48     25.80 o 
 -11  12   5      204.61      195.53     33.85 o 
 -10  12   5        4.51       35.06     25.32 o 
  -9  12   5        4.91       11.44     26.29 o 
  -8  12   5       22.89       56.24     23.37 o 
  -7  12   5       25.48       59.64     23.86 o 
  -6  12   5       49.99       35.06     26.54 o 
  -5  12   5      258.16      233.29     33.85 o 
  -4  12   5        0.47       -4.38     26.54 o 
  -3  12   5     1120.31     1036.64     60.46 o 
  -2  12   5       54.35       74.01     24.83 o 
  -1  12   5      120.95      112.24     30.68 o 
   0  12   5       91.58       81.06     21.95 o 
   1  12   5      116.76      104.70     28.24 o 
   2  12   5      163.92      122.48     33.12 o 
   3  12   5        0.84       12.90     21.18 o 
   4  12   5       67.36      113.70     24.35 o 
   5  12   5        9.18       13.39     24.34 o 
   6  12   5        3.93        0.00     22.15 o 
   7  12   5        2.42       20.45     22.64 o 
   8  12   5       35.59       62.81     25.81 o 
   9  12   5      312.91      304.42     40.18 o 
  10  12   5       25.13       19.48     27.51 o 
  11  12   5        9.77       24.83     25.56 o 
  12  12   5       40.69        2.43     32.62 o 
  13  12   5       73.95       65.49     29.46 o 
  14  12   5       50.67       75.47     30.68 o 
 -13  13   5        4.95      -29.21     29.21 o 
 -12  13   5        2.14       -2.68     25.32 o 
 -11  13   5        0.05       -5.11     25.32 o 
 -10  13   5       27.01       24.83     27.02 o 
  -9  13   5       11.00       36.52     24.34 o 
  -8  13   5        7.76       14.36     21.91 o 
  -7  13   5       58.09      -16.56     27.75 o 
  -6  13   5       42.66       11.69     28.48 o 
  -5  13   5        3.27       -2.19     25.80 o 
  -4  13   5        9.56      -28.24     28.24 o 
  -3  13   5        0.78       50.15     22.88 o 
  -2  13   5        0.87      -25.32     25.32 o 
  -1  13   5       15.20      -11.44     24.34 o 
   0  13   5       15.23       12.00     16.83 o 
   1  13   5       52.76       55.02     26.29 o 
   2  13   5        5.12       52.83     20.21 o 
   3  13   5       75.70       76.45     28.24 o 
   4  13   5       52.09       42.12     25.56 o 
   5  13   5       11.51       35.54     25.56 o 
   6  13   5      108.06      134.64     31.41 o 
   7  13   5      235.64      209.91     37.99 o 
   8  13   5       20.81       37.25     29.46 o 
   9  13   5        9.43       20.21     30.67 o 
  10  13   5       21.21       12.90     27.51 o 
  11  13   5       13.26      -10.47     29.21 o 
 -11  14   5        3.09      -16.31     28.73 o 
 -10  14   5       99.93      198.67     31.41 o 
  -9  14   5       10.66      -31.16     34.33 o 
  -8  14   5        2.08       28.24     28.00 o 
  -7  14   5       34.15       25.32     27.51 o 
  -6  14   5       12.48       17.53     25.32 o 
  -5  14   5      192.10      230.59     32.39 o 
  -4  14   5       58.24       37.01     29.95 o 
  -3  14   5        5.59       39.19     26.54 o 
  -2  14   5       11.98        4.87     24.10 o 
  -1  14   5        4.89      -24.10     24.10 o 
   0  14   5        0.01        6.06     18.41 o 
   1  14   5        2.41       46.74     22.64 o 
   2  14   5       67.67        7.30     29.95 o 
   3  14   5        5.14        0.00     27.27 o 
   4  14   5        1.07      -19.96     28.48 o 
   5  14   5       44.17       30.43     29.21 o 
   6  14   5       35.49       41.14     29.21 o 
   7  14   5       34.89       70.36     28.97 o 
   8  14   5       12.43       58.18     24.10 o 
   9  14   5        0.03       21.67     26.78 o 
  -6  15   5        7.52      -29.46     29.46 o 
  -5  15   5        6.65       -8.03     25.56 o 
  -4  15   5       45.15       37.00     33.84 o 
  -3  15   5        0.04      -28.97     28.97 o 
  -2  15   5       12.10      -26.05     29.70 o 
  -1  15   5       48.97      101.76     29.70 o 
   0  15   5        7.81       45.90     17.21 o 
   1  15   5        0.14       60.62     24.10 o 
   2  15   5        2.23      -27.27     27.27 o 
   3  15   5        0.14        5.36     23.86 o 
   4  15   5       14.86      -30.43     30.43 o 
 -22   0   6        9.66       -2.68     27.02 o 
 -21   0   6       11.15      -27.27     27.27 o 
 -20   0   6      100.21       79.37     28.49 o 
 -19   0   6        8.93        6.82     26.29 o 
 -18   0   6        1.70      -13.39     20.94 o 
 -17   0   6        2.53       12.90     23.37 o 
 -16   0   6      237.46      256.18     32.88 o 
 -15   0   6      788.32      740.62     48.99 o 
 -14   0   6      812.99      797.21     49.48 o 
 -13   0   6      722.68      700.87     47.52 o 
 -12   0   6     2267.54     2122.15     71.32 o 
 -11   0   6      770.37      694.38     41.92 o 
 -10   0   6      193.05      170.95     27.27 o 
  -9   0   6     1264.75     1198.92     51.47 o 
  -8   0   6      837.92      789.58     42.42 o 
  -7   0   6      552.63      554.09     34.60 o 
  -6   0   6      279.12      270.59     26.30 o 
  -5   0   6      707.58      703.66     38.02 o 
  -4   0   6        4.59      -19.48     19.48 o 
  -3   0   6     1370.54     1253.52     48.32 o 
  -2   0   6        4.49       -2.92     17.53 o 
  -1   0   6      194.54      199.20     24.11 o 
   0   0   6        7.97       14.83     11.69 o 
   1   0   6        0.09       17.28     15.09 o 
   2   0   6      501.65      499.24     33.14 o 
   3   0   6       10.62      -21.42     21.42 o 
   4   0   6        2.37      -23.13     23.13 o 
   5   0   6     2946.48     2910.28     74.12 o 
   6   0   6      698.27      703.85     42.41 o 
   7   0   6      470.65      479.94     34.59 o 
   8   0   6       92.03      112.97     24.59 o 
   9   0   6      371.68      336.38     32.15 o 
  10   0   6      745.79      800.35     43.87 o 
  11   0   6       16.36       22.15     21.67 o 
  12   0   6        0.18      -17.04     20.45 o 
  13   0   6       17.97      -21.18     21.18 o 
  14   0   6       10.61      -26.78     26.78 o 
  15   0   6      114.52      134.64     29.46 o 
  16   0   6       65.10       62.33     25.32 o 
  17   0   6        6.78      -23.13     30.67 o 
  18   0   6      136.12       93.98     34.09 o 
  19   0   6       87.33      102.99     32.38 o 
  20   0   6        0.18      -20.94     27.02 o 
 -22   1   6        9.35       13.15     27.02 o 
 -21   1   6        0.08       15.09     25.32 o 
 -20   1   6        0.38       45.77     21.42 o 
 -19   1   6        5.27       -6.82     23.13 o 
 -18   1   6       74.61       60.14     30.19 o 
 -17   1   6       42.74       85.45     24.35 o 
 -16   1   6      163.01      211.84     29.95 o 
 -15   1   6      154.60      166.31     29.95 o 
 -14   1   6      270.87      312.70     33.12 o 
 -13   1   6       75.30       88.38     24.35 o 
 -12   1   6        3.29        0.00     24.59 o 
 -11   1   6       94.78       82.54     20.94 o 
 -10   1   6        6.33      -18.26     19.23 o 
  -9   1   6       18.41      -11.44     20.94 o 
  -8   1   6      327.65      290.34     29.72 o 
  -7   1   6       38.36       18.50     18.02 o 
  -6   1   6      380.74      375.87     30.21 o 
  -5   1   6      421.71      371.02     28.99 o 
  -4   1   6        0.03       39.44     15.09 o 
  -3   1   6        5.55       17.28     17.04 o 
  -2   1   6      120.07      121.02     19.24 o 
  -1   1   6      332.73      368.29     28.01 o 
   0   1   6      125.99      187.57     31.65 o 
   1   1   6        2.72        2.92     17.53 o 
   2   1   6      131.04      145.12     22.16 o 
   3   1   6      263.04      245.01     29.23 o 
   4   1   6     1243.57     1268.03     50.50 o 
   5   1   6      714.22      769.20     40.95 o 
   6   1   6     1702.78     1607.95     56.88 o 
   7   1   6       13.49       29.21     22.40 o 
   8   1   6     1460.34     1425.89     56.61 o 
   9   1   6      211.80      203.34     29.47 o 
  10   1   6       57.33       39.20     23.37 o 
  11   1   6      182.58      173.13     28.00 o 
  12   1   6       34.63       15.34     23.61 o 
  13   1   6       44.23       79.37     23.13 o 
  14   1   6       96.61      138.05     29.46 o 
  15   1   6       21.09       -2.19     26.05 o 
  16   1   6       10.22       22.40     22.88 o 
  17   1   6       40.01      -18.50     33.60 o 
  18   1   6        0.01       14.61     27.75 o 
  19   1   6        1.66      -28.24     28.24 o 
  20   1   6       53.52       65.49     28.97 o 
 -22   2   6       21.47       47.47     30.19 o 
 -21   2   6      212.82      242.77     35.55 o 
 -20   2   6      139.44      152.91     33.84 o 
 -19   2   6       75.01       79.37     30.68 o 
 -18   2   6      336.10      363.37     36.53 o 
 -17   2   6      352.14      370.93     35.32 o 
 -16   2   6      105.18      113.95     30.19 o 
 -15   2   6       62.36       75.96     27.02 o 
 -14   2   6      908.13      934.79     49.73 o 
 -13   2   6        1.87       -9.25     22.40 o 
 -12   2   6        1.42       12.66     19.72 o 
 -11   2   6      428.08      415.58     34.35 o 
 -10   2   6       72.95      102.74     22.64 o 
  -9   2   6       36.91       63.79     18.50 o 
  -8   2   6        0.00       28.73     17.04 o 
  -7   2   6       13.59       23.37     16.07 o 
  -6   2   6      338.75      313.48     28.25 o 
  -5   2   6       11.64       27.02     16.55 o 
  -4   2   6        2.10       -9.01     16.31 o 
  -3   2   6      226.22      217.23     24.11 o 
  -2   2   6       81.07       37.98     19.48 o 
  -1   2   6        4.55       -4.38     19.48 o 
   0   2   6       37.14       22.59     12.13 o 
   1   2   6      216.47      200.43     21.67 o 
   2   2   6       71.41       84.73     19.48 o 
   3   2   6      151.05      140.01     24.84 o 
   4   2   6       56.26       90.32     21.42 o 
   5   2   6        3.93       -6.33     19.72 o 
   6   2   6      257.13      249.87     29.96 o 
   7   2   6      993.85      916.28     47.06 o 
   8   2   6       91.55      101.53     25.08 o 
   9   2   6      246.10      257.90     30.20 o 
  10   2   6       62.02       23.37     23.86 o 
  11   2   6       80.50       98.60     25.81 o 
  12   2   6        7.90       42.36     18.75 o 
  13   2   6        0.02       -9.98     18.50 o 
  14   2   6       39.32       60.38     23.86 o 
  15   2   6        0.92       10.71     23.61 o 
  16   2   6       31.01       60.62     27.75 o 
  17   2   6        0.92       -4.63     20.45 o 
  18   2   6       49.76       31.65     28.00 o 
  19   2   6        1.02      -15.09     27.02 o 
  20   2   6       58.04       60.86     30.19 o 
 -22   3   6        8.79       -5.36     28.24 o 
 -21   3   6        1.67      -18.01     24.10 o 
 -20   3   6        0.00      -27.75     27.75 o 
 -19   3   6       99.35      127.58     31.16 o 
 -18   3   6        3.34      -27.75     27.75 o 
 -17   3   6      170.83      194.55     30.68 o 
 -16   3   6       39.94       69.38     23.37 o 
 -15   3   6        0.68      -10.22     20.45 o 
 -14   3   6      105.30      172.14     28.97 o 
 -13   3   6      417.53      370.49     35.08 o 
 -12   3   6       72.87       62.08     23.13 o 
 -11   3   6       20.61       17.77     21.18 o 
 -10   3   6        6.29        3.41     18.01 o 
  -9   3   6      141.39       90.09     23.38 o 
  -8   3   6      142.65      169.47     21.91 o 
  -7   3   6       54.25       38.22     17.77 o 
  -6   3   6      156.18      150.00     21.67 o 
  -5   3   6      208.16      188.97     25.57 o 
  -4   3   6      126.40      116.63     21.67 o 
  -3   3   6       25.61       37.49     18.50 o 
  -2   3   6        2.89       18.01     18.26 o 
  -1   3   6        0.27       20.94     16.55 o 
   0   3   6      101.48      153.48     26.78 o 
   1   3   6       32.90       58.67     18.26 o 
   2   3   6       13.90        7.55     15.82 o 
   3   3   6       16.46       12.42     17.77 o 
   4   3   6       35.66       12.42     18.50 o 
   5   3   6       33.83       25.56     19.48 o 
   6   3   6       97.41      117.60     24.35 o 
   7   3   6        8.41      -22.88     22.88 o 
   8   3   6      222.43      193.11     27.03 o 
   9   3   6        3.85       21.42     19.96 o 
  10   3   6      147.89      142.93     25.81 o 
  11   3   6        2.08       -1.95     20.69 o 
  12   3   6       31.30       27.51     23.61 o 
  13   3   6       19.83       12.17     23.37 o 
  14   3   6      103.43      105.67     23.37 o 
  15   3   6       16.32      -26.78     26.78 o 
  16   3   6       28.19       52.34     23.61 o 
  17   3   6       48.48       94.70     25.08 o 
  18   3   6        1.32      -14.85     27.02 o 
  19   3   6        0.29       -7.79     23.86 o 
  20   3   6        0.01        2.68     26.29 o 
 -21   4   6        2.46       -7.79     25.80 o 
 -20   4   6       16.41       -2.43     25.07 o 
 -19   4   6       13.77        9.74     24.10 o 
 -18   4   6       32.40       25.56     24.59 o 
 -17   4   6       49.83       22.15     27.75 o 
 -16   4   6      341.88      324.41     35.80 o 
 -15   4   6      252.13      238.17     32.63 o 
 -14   4   6      188.91      161.93     29.95 o 
 -13   4   6       80.18       54.05     26.29 o 
 -12   4   6      109.20       95.44     26.05 o 
 -11   4   6       11.32       63.54     18.75 o 
 -10   4   6      557.08      541.38     37.52 o 
  -9   4   6        1.51       15.34     17.04 o 
  -8   4   6        5.04       33.60     18.01 o 
  -7   4   6       75.66       47.48     21.18 o 
  -6   4   6       32.20       62.81     17.29 o 
  -5   4   6      432.37      388.07     31.18 o 
  -4   4   6       31.64       59.40     19.96 o 
  -3   4   6        0.33        7.79     18.50 o 
  -2   4   6       53.76       83.26     19.72 o 
  -1   4   6      163.17      221.59     24.35 o 
   0   4   6       15.82       12.29     12.91 o 
   1   4   6      197.78      236.46     24.84 o 
   2   4   6       12.15       62.81     17.53 o 
   3   4   6      164.23      179.46     24.35 o 
   4   4   6      162.29      217.69     26.54 o 
   5   4   6      167.24      198.94     24.59 o 
   6   4   6       29.27       18.50     22.40 o 
   7   4   6       15.29       36.27     16.07 o 
   8   4   6      214.73      231.83     29.71 o 
   9   4   6      144.92      160.22     27.27 o 
  10   4   6       20.89       13.15     23.13 o 
  11   4   6        0.16       -5.84     21.42 o 
  12   4   6       55.57       56.24     23.37 o 
  13   4   6        3.86      -20.69     21.67 o 
  14   4   6       21.76       30.19     25.56 o 
  15   4   6        6.67        4.38     24.10 o 
  16   4   6        2.59       -2.19     26.54 o 
  17   4   6        9.22       -2.43     26.29 o 
  18   4   6      115.98      190.64     29.95 o 
  19   4   6        2.80       10.47     26.78 o 
 -21   5   6        6.15      -10.71     26.29 o 
 -20   5   6       14.50        7.79     26.29 o 
 -19   5   6       23.20       14.85     25.56 o 
 -18   5   6       18.92       28.48     19.23 o 
 -17   5   6      138.63      127.83     32.38 o 
 -16   5   6        3.61       22.15     22.15 o 
 -15   5   6        0.04       19.23     21.67 o 
 -14   5   6      370.88      409.18     39.46 o 
 -13   5   6       15.44       57.70     18.75 o 
 -12   5   6       43.11       40.41     24.35 o 
 -11   5   6      287.03      248.90     32.15 o 
 -10   5   6       16.40        9.01     21.42 o 
  -9   5   6       16.63       47.96     18.26 o 
  -8   5   6       29.57       36.52     19.23 o 
  -7   5   6       65.24       45.77     21.42 o 
  -6   5   6        0.02       -6.57     19.72 o 
  -5   5   6      143.93      146.10     24.84 o 
  -4   5   6      983.77     1049.16     48.52 o 
  -3   5   6       47.04       51.37     21.42 o 
  -2   5   6      261.04      281.78     31.17 o 
  -1   5   6       63.26       97.39     21.42 o 
   0   5   6      148.08      181.61     27.03 o 
   1   5   6       12.30       14.61     18.26 o 
   2   5   6       50.88       27.75     20.69 o 
   3   5   6       12.03      -13.15     19.23 o 
   4   5   6       45.55       61.84     18.75 o 
   5   5   6        0.61      -17.77     17.77 o 
   6   5   6       86.50       80.10     23.13 o 
   7   5   6       29.25       33.84     23.13 o 
   8   5   6       91.27       73.04     25.56 o 
   9   5   6       58.83       80.83     23.62 o 
  10   5   6       31.12       59.89     17.77 o 
  11   5   6       39.45       65.98     19.96 o 
  12   5   6       29.88        2.19     26.29 o 
  13   5   6        0.32      -27.27     27.27 o 
  14   5   6        2.03       48.69     20.69 o 
  15   5   6       16.96      -16.07     26.29 o 
  16   5   6       15.33       37.98     23.13 o 
  17   5   6        7.65      -28.00     28.00 o 
  18   5   6       16.89      -33.84     33.84 o 
  19   5   6        7.82        2.68     28.48 o 
 -20   6   6        0.67        5.36     21.67 o 
 -19   6   6        0.80       -5.11     22.15 o 
 -18   6   6       54.54      121.73     21.67 o 
 -17   6   6        7.91      -27.51     27.51 o 
 -16   6   6       21.53      -26.05     26.05 o 
 -15   6   6        3.99       72.55     20.45 o 
 -14   6   6      494.49      405.84     40.19 o 
 -13   6   6      302.75      395.27     34.58 o 
 -12   6   6        2.41        0.00     21.91 o 
 -11   6   6        7.87       40.66     19.96 o 
 -10   6   6      383.33      351.72     35.56 o 
  -9   6   6      273.03      212.12     29.71 o 
  -8   6   6      500.66      516.23     36.30 o 
  -7   6   6        2.85       -1.70     22.40 o 
  -6   6   6       26.49        1.70     21.42 o 
  -5   6   6       45.13       44.55     21.91 o 
  -4   6   6      112.91      140.49     24.59 o 
  -3   6   6       25.81       68.90     19.23 o 
  -2   6   6        2.55      -13.39     21.91 o 
  -1   6   6      335.53      320.78     33.13 o 
   0   6   6       42.17       87.33     15.20 o 
   1   6   6      144.26      121.75     26.54 o 
   2   6   6       31.13       47.72     18.02 o 
   3   6   6      272.70      254.74     32.39 o 
   4   6   6       19.92       45.28     21.91 o 
   5   6   6       35.63       55.02     20.94 o 
   6   6   6        0.49       -1.70     20.69 o 
   7   6   6      317.73      302.01     32.15 o 
   8   6   6      162.44      149.99     31.90 o 
   9   6   6       22.22       29.21     24.10 o 
  10   6   6       35.54        8.03     22.40 o 
  11   6   6       17.95       57.94     19.96 o 
  12   6   6      136.08      119.31     30.68 o 
  13   6   6       26.45        2.19     24.83 o 
  14   6   6        0.02       22.88     20.69 o 
  15   6   6       14.57       33.11     21.18 o 
  16   6   6       12.32        9.74     28.00 o 
  17   6   6       23.49       43.09     27.75 o 
  18   6   6       18.48       52.58     31.16 o 
 -20   7   6        3.70       46.01     23.61 o 
 -19   7   6        2.37       41.63     21.67 o 
 -18   7   6        9.24       30.19     24.59 o 
 -17   7   6       63.95       87.40     29.22 o 
 -16   7   6       86.88      124.66     25.56 o 
 -15   7   6      127.98       84.24     32.14 o 
 -14   7   6       49.42       64.03     24.59 o 
 -13   7   6      306.57      275.93     38.72 o 
 -12   7   6      132.26      110.05     28.73 o 
 -11   7   6      253.70      224.53     32.63 o 
 -10   7   6       12.43       -3.90     21.91 o 
  -9   7   6       58.41       88.62     23.37 o 
  -8   7   6       21.65       15.09     20.94 o 
  -7   7   6      298.38      316.85     32.15 o 
  -6   7   6      233.05      253.26     28.98 o 
  -5   7   6      152.06      147.31     27.03 o 
  -4   7   6       11.62        3.65     19.23 o 
  -3   7   6       72.40       58.19     19.96 o 
  -2   7   6        3.26        5.36     18.99 o 
  -1   7   6      110.59      115.90     24.59 o 
   0   7   6       40.45       10.47     15.91 o 
   1   7   6      331.07      369.48     35.32 o 
   2   7   6       93.83      116.38     23.86 o 
   3   7   6       13.31       -5.36     19.48 o 
   4   7   6      112.38       96.91     23.62 o 
   5   7   6       41.24       74.50     22.15 o 
   6   7   6      171.50      172.64     28.73 o 
   7   7   6      358.28      373.87     36.78 o 
   8   7   6      359.97      311.27     34.34 o 
   9   7   6        8.98      -23.61     23.61 o 
  10   7   6        0.07       12.42     18.50 o 
  11   7   6        1.61      -21.91     21.91 o 
  12   7   6      106.26       70.85     32.63 o 
  13   7   6       20.62       54.78     28.00 o 
  14   7   6       20.84       23.61     30.92 o 
  15   7   6       23.53       21.91     29.70 o 
  16   7   6        5.08      -20.21     28.73 o 
  17   7   6        0.28       -5.36     27.02 o 
 -19   8   6       22.76       18.99     28.24 o 
 -18   8   6       82.88       75.47     31.16 o 
 -17   8   6        3.79        7.55     25.07 o 
 -16   8   6       39.59       34.08     23.37 o 
 -15   8   6        3.48       23.61     22.88 o 
 -14   8   6        0.27       16.07     25.80 o 
 -13   8   6      733.83      707.86     52.63 o 
 -12   8   6       21.99       -6.57     28.48 o 
 -11   8   6       58.92       50.88     26.54 o 
 -10   8   6       38.89       49.66     24.83 o 
  -9   8   6      425.21      424.56     37.51 o 
  -8   8   6        1.70       17.77     19.72 o 
  -7   8   6       63.22       38.95     24.10 o 
  -6   8   6       54.25       46.01     23.37 o 
  -5   8   6       27.54       30.19     20.45 o 
  -4   8   6       78.75      104.93     23.62 o 
  -3   8   6       79.28       66.95     26.29 o 
  -2   8   6       69.03      120.52     22.16 o 
  -1   8   6      295.65      281.29     35.80 o 
   0   8   6        2.38       24.19     14.80 o 
   1   8   6      140.78      121.74     26.30 o 
   2   8   6       72.89       81.07     22.64 o 
   3   8   6       37.26       37.98     23.37 o 
   4   8   6        7.07        0.00     21.67 o 
   5   8   6      547.65      555.71     41.90 o 
   6   8   6       96.78      129.53     26.30 o 
   7   8   6        3.82      -24.34     24.34 o 
   8   8   6        4.45       47.71     20.94 o 
   9   8   6        9.44       23.37     22.64 o 
  10   8   6        6.93        8.76     23.61 o 
  11   8   6       11.65       11.20     20.45 o 
  12   8   6       69.33       89.84     30.19 o 
  13   8   6       30.62       49.91     28.73 o 
  14   8   6      103.70      161.91     29.95 o 
  15   8   6        1.62       40.41     27.51 o 
  16   8   6        0.65       -7.79     25.32 o 
 -17   9   6        1.38        0.00     24.10 o 
 -16   9   6       42.35       20.45     27.51 o 
 -15   9   6        0.03      -19.72     26.78 o 
 -14   9   6        0.25       11.93     22.64 o 
 -13   9   6       11.55        9.25     23.37 o 
 -12   9   6        6.63       15.82     21.67 o 
 -11   9   6       16.77       37.73     21.67 o 
 -10   9   6       91.94       69.39     28.73 o 
  -9   9   6       32.37       53.07     26.05 o 
  -8   9   6        0.30       18.74     18.74 o 
  -7   9   6       98.49       86.19     25.56 o 
  -6   9   6      194.49      214.53     29.22 o 
  -5   9   6        3.54        1.95     20.21 o 
  -4   9   6       11.40       15.82     24.34 o 
  -3   9   6        3.84      -17.77     25.32 o 
  -2   9   6      375.98      419.91     38.73 o 
  -1   9   6       52.91       56.73     20.21 o 
   0   9   6        0.23        3.21     15.32 o 
   1   9   6        4.87       27.75     22.88 o 
   2   9   6       67.33       73.77     25.08 o 
   3   9   6        3.86       28.24     22.64 o 
   4   9   6       21.73      -20.45     25.08 o 
   5   9   6      134.49      105.19     27.03 o 
   6   9   6        0.00      -16.80     25.07 o 
   7   9   6       41.19      -10.71     27.27 o 
   8   9   6        8.20       28.48     24.59 o 
   9   9   6       36.61       17.77     25.81 o 
  10   9   6        1.71        0.00     22.40 o 
  11   9   6        7.67       25.80     26.78 o 
  12   9   6       55.88       60.38     30.68 o 
  13   9   6       33.73       32.38     30.43 o 
  14   9   6        0.01       20.45     26.78 o 
  15   9   6        1.02        8.03     27.02 o 
 -16  10   6        9.01      -23.86     26.54 o 
 -15  10   6        0.22       23.37     25.80 o 
 -14  10   6       34.75       40.17     25.08 o 
 -13  10   6       24.69       17.28     26.29 o 
 -12  10   6       52.01       78.88     29.70 o 
 -11  10   6        1.73       49.18     23.37 o 
 -10  10   6      146.56      148.77     29.71 o 
  -9  10   6        8.90       13.39     25.32 o 
  -8  10   6        6.78       -4.38     28.00 o 
  -7  10   6       35.80       89.10     21.18 o 
  -6  10   6       73.18       83.51     24.35 o 
  -5  10   6       79.00       78.40     29.95 o 
  -4  10   6        0.48      -26.54     26.54 o 
  -3  10   6       42.03       50.15     24.10 o 
  -2  10   6        2.24       12.42     22.15 o 
  -1  10   6      194.21      257.63     34.09 o 
   0  10   6        9.83       10.73     17.28 o 
   1  10   6       22.17        4.14     24.83 o 
   2  10   6       20.46        4.14     27.51 o 
   3  10   6       30.67      -10.71     26.29 o 
   4  10   6        4.45       15.09     24.34 o 
   5  10   6      136.72      137.57     31.90 o 
   6  10   6       77.95       35.55     30.19 o 
   7  10   6       56.11       65.49     27.02 o 
   8  10   6       28.91       48.20     26.05 o 
   9  10   6       25.10       35.30     26.78 o 
  10  10   6       11.36       -2.43     25.56 o 
  11  10   6        1.90      -27.27     27.27 o 
  12  10   6        2.43       27.75     24.59 o 
  13  10   6        8.54      -28.48     30.67 o 
  14  10   6       11.15        0.00     30.67 o 
 -14  11   6       45.33       50.15     29.21 o 
 -13  11   6       73.17       95.44     28.97 o 
 -12  11   6       78.91      123.44     34.57 o 
 -11  11   6       35.46       37.00     22.15 o 
 -10  11   6        0.97       21.67     26.78 o 
  -9  11   6       27.76       -4.87     29.94 o 
  -8  11   6       46.22       39.68     28.97 o 
  -7  11   6       48.97       36.76     26.78 o 
  -6  11   6       20.74       -2.19     26.54 o 
  -5  11   6        1.12       60.62     24.83 o 
  -4  11   6       14.11      -17.77     24.83 o 
  -3  11   6       32.75       79.85     26.54 o 
  -2  11   6       49.46      103.96     26.54 o 
  -1  11   6        5.46        2.19     24.34 o 
   0  11   6       99.98      103.21     23.50 o 
   1  11   6        1.74      -27.51     27.51 o 
   2  11   6        6.87       -6.82     26.05 o 
   3  11   6      412.49      459.13     45.55 o 
   4  11   6       60.64       95.92     27.51 o 
   5  11   6       29.85       76.20     25.56 o 
   6  11   6      136.97       96.18     30.92 o 
   7  11   6      138.72      169.46     35.06 o 
   8  11   6       96.21      119.06     30.92 o 
   9  11   6       22.08        4.87     29.46 o 
  10  11   6       13.28      -15.09     30.43 o 
  11  11   6       28.05       -7.79     32.14 o 
  12  11   6       20.02       58.43     26.54 o 
 -12  12   6        0.13      -18.74     27.51 o 
 -11  12   6        8.73      -30.67     30.67 o 
 -10  12   6       11.99      -22.88     27.02 o 
  -9  12   6       12.23       15.09     28.24 o 
  -8  12   6       53.87       17.29     25.81 o 
  -7  12   6        7.11       31.65     22.64 o 
  -6  12   6       30.50       -9.74     26.05 o 
  -5  12   6        0.26      -28.73     28.73 o 
  -4  12   6        0.15        9.49     23.61 o 
  -3  12   6      131.54      124.91     35.55 o 
  -2  12   6       39.92       61.11     29.46 o 
  -1  12   6      303.38      258.63     38.23 o 
   0  12   6       41.88       75.74     19.49 o 
   1  12   6      379.74      303.96     39.70 o 
   2  12   6        0.21      -23.86     26.29 o 
   3  12   6      161.47      196.98     36.04 o 
   4  12   6      116.51      135.86     28.73 o 
   5  12   6        2.06      -27.75     27.75 o 
   6  12   6        0.41      -25.07     25.07 o 
   7  12   6      116.34      118.82     32.14 o 
   8  12   6       49.26      102.74     31.89 o 
   9  12   6        6.95        0.00     26.54 o 
  10  12   6       15.69       40.17     26.54 o 
  -9  13   6        6.75      -21.42     31.65 o 
  -8  13   6       43.06       49.91     23.37 o 
  -7  13   6       10.16       36.27     23.13 o 
  -6  13   6       10.77      -26.78     26.78 o 
  -5  13   6       37.90       25.32     27.02 o 
  -4  13   6      273.09      313.17     38.48 o 
  -3  13   6       28.23        0.00     30.67 o 
  -2  13   6       22.07      -29.94     33.60 o 
  -1  13   6       17.33       25.07     27.27 o 
   0  13   6        7.23       -9.51     40.17 o 
   1  13   6        4.43       15.09     27.75 o 
   2  13   6       25.57       -2.43     32.14 o 
   3  13   6       26.87       48.45     31.40 o 
   4  13   6        4.79       -7.79     29.94 o 
   5  13   6        3.68        5.11     25.80 o 
   6  13   6       11.50       -5.36     26.54 o 
   7  13   6       21.73        8.03     31.89 o 
  -4  14   6        7.17      -13.39     28.73 o 
  -3  14   6        0.10       -5.36     27.51 o 
  -2  14   6       18.30       21.42     27.27 o 
  -1  14   6      105.55       74.75     33.84 o 
   0  14   6        9.01       30.70     18.50 o 
   1  14   6       10.60        5.36     28.97 o 
   2  14   6       17.63       -2.68     29.46 o 
 -20   1   7        0.25       10.71     24.10 o 
 -19   1   7        0.88       56.72     19.72 o 
 -18   1   7        3.02       59.64     22.88 o 
 -17   1   7        1.32      -24.83     24.83 o 
 -16   1   7        3.33       -2.19     23.37 o 
 -15   1   7       26.21      -15.82     28.48 o 
 -14   1   7       19.61       23.86     26.05 o 
 -13   1   7      294.19      221.86     34.83 o 
 -12   1   7       12.00       41.14     21.42 o 
 -11   1   7      104.70      111.76     24.59 o 
 -10   1   7       32.38       35.06     22.40 o 
  -9   1   7       54.02       72.31     20.94 o 
  -8   1   7       54.33       76.45     23.13 o 
  -7   1   7      119.71      115.41     26.30 o 
  -6   1   7       42.08        0.00     21.18 o 
  -5   1   7       22.52       12.42     20.94 o 
  -4   1   7       96.83       52.83     24.10 o 
  -3   1   7       32.61       33.11     20.21 o 
  -2   1   7        9.58       -5.36     19.72 o 
  -1   1   7        5.24       -1.70     19.48 o 
   0   1   7       65.98       73.28     15.65 o 
   1   1   7        3.35       14.12     19.72 o 
   2   1   7      229.44      194.58     27.52 o 
   3   1   7       59.00       33.84     23.62 o 
   4   1   7      114.87      148.52     24.59 o 
   5   1   7      303.25      328.30     34.10 o 
   6   1   7       33.01       54.53     22.88 o 
   7   1   7      115.80       67.20     26.05 o 
   8   1   7       79.88       35.55     30.92 o 
   9   1   7       36.83       50.39     24.35 o 
  10   1   7       73.46       76.69     27.02 o 
  11   1   7       75.56       79.13     27.27 o 
  12   1   7       25.15       35.30     24.59 o 
  13   1   7        0.59      -29.94     29.94 o 
  14   1   7        4.90      -27.27     27.27 o 
  15   1   7       99.43       82.78     30.19 o 
  16   1   7       22.78       70.60     28.73 o 
  17   1   7        7.68       49.66     27.27 o 
 -20   2   7        0.91        5.36     24.10 o 
 -19   2   7       14.75        2.68     25.56 o 
 -18   2   7       32.42       25.08     28.48 o 
 -17   2   7        4.45        9.74     27.51 o 
 -16   2   7       74.06       65.49     27.27 o 
 -15   2   7       34.52       45.28     25.08 o 
 -14   2   7       13.05        4.38     23.61 o 
 -13   2   7      128.86      106.65     28.73 o 
 -12   2   7       62.23      105.66     25.56 o 
 -11   2   7       25.71       26.29     27.02 o 
 -10   2   7      321.80      292.99     35.31 o 
  -9   2   7       19.05       42.36     21.91 o 
  -8   2   7       21.88       43.33     20.45 o 
  -7   2   7      225.17      216.25     27.76 o 
  -6   2   7       52.19       41.87     21.42 o 
  -5   2   7      420.57      384.63     33.13 o 
  -4   2   7        3.33      -19.48     21.42 o 
  -3   2   7        0.37      -10.71     20.21 o 
  -2   2   7        2.06       -8.76     20.69 o 
  -1   2   7       26.91       31.65     22.40 o 
   0   2   7        0.64      -12.23     14.88 o 
   1   2   7      155.14      127.84     26.54 o 
   2   2   7        0.08       16.07     21.67 o 
   3   2   7       62.44       66.71     21.18 o 
   4   2   7       62.31       51.37     22.16 o 
   5   2   7       96.17      128.55     26.54 o 
   6   2   7        0.67      -13.39     23.61 o 
   7   2   7      112.84       93.25     27.76 o 
   8   2   7      359.88      351.95     38.48 o 
   9   2   7      125.59      122.23     27.27 o 
  10   2   7      183.88      190.66     31.41 o 
  11   2   7       20.59        8.52     26.78 o 
  12   2   7       34.65       55.51     23.13 o 
  13   2   7       17.51       22.88     24.34 o 
  14   2   7        8.52       45.04     20.21 o 
  15   2   7        0.00       41.63     25.32 o 
  16   2   7        3.97       17.77     23.37 o 
  17   2   7        4.51       39.44     26.29 o 
 -19   3   7        5.96      -18.26     27.75 o 
 -18   3   7       26.82       55.75     21.18 o 
 -17   3   7        0.60      -27.27     27.27 o 
 -16   3   7        3.81       37.98     23.61 o 
 -15   3   7        7.01       16.07     22.64 o 
 -14   3   7       51.24       57.94     27.51 o 
 -13   3   7       56.85       66.95     26.05 o 
 -12   3   7        2.36      -12.66     24.10 o 
 -11   3   7      590.57      563.28     44.34 o 
 -10   3   7      142.24      159.73     28.24 o 
  -9   3   7      329.15      300.79     32.39 o 
  -8   3   7       30.47       34.33     20.94 o 
  -7   3   7       26.56       41.39     19.96 o 
  -6   3   7      161.92      198.21     26.78 o 
  -5   3   7       40.15       60.38     22.15 o 
  -4   3   7      275.73      244.27     32.39 o 
  -3   3   7       73.94        5.36     24.35 o 
  -2   3   7       32.49       28.73     20.94 o 
  -1   3   7       32.89       -7.06     25.81 o 
   0   3   7      106.82       61.92     16.63 o 
   1   3   7       29.93       -7.30     22.15 o 
   2   3   7      379.84      308.12     36.05 o 
   3   3   7      171.87      124.92     29.22 o 
   4   3   7       50.29       33.60     21.42 o 
   5   3   7       17.82        9.49     19.72 o 
   6   3   7       57.86       54.05     22.64 o 
   7   3   7      227.99      230.85     32.14 o 
   8   3   7       34.51       84.72     21.67 o 
   9   3   7       27.38        8.28     23.61 o 
  10   3   7       99.35      100.07     30.19 o 
  11   3   7       87.14       72.07     31.89 o 
  12   3   7        0.00       -4.63     22.64 o 
  13   3   7       86.24       88.38     28.73 o 
  14   3   7        0.00      -26.54     28.24 o 
  15   3   7       15.88       -7.55     32.38 o 
  16   3   7        3.74       61.59     26.78 o 
  17   3   7        3.51        8.03     25.56 o 
 -19   4   7        1.04      -16.07     27.02 o 
 -18   4   7        3.38       56.72     23.37 o 
 -17   4   7       30.60        7.55     22.40 o 
 -16   4   7      204.70      161.68     34.58 o 
 -15   4   7       62.32       35.06     27.27 o 
 -14   4   7       27.12       22.64     25.32 o 
 -13   4   7       76.31       79.37     27.51 o 
 -12   4   7       45.33       87.89     27.27 o 
 -11   4   7      176.16      171.42     30.19 o 
 -10   4   7      113.91       81.57     27.27 o 
  -9   4   7       96.99       18.02     29.22 o 
  -8   4   7       11.03       45.04     22.88 o 
  -7   4   7       58.44       38.47     26.29 o 
  -6   4   7       70.17       89.11     24.59 o 
  -5   4   7       86.96       76.69     25.08 o 
  -4   4   7        1.90       -9.25     22.40 o 
  -3   4   7       27.92       51.61     18.99 o 
  -2   4   7       78.11      124.90     26.05 o 
  -1   4   7      294.91      253.04     28.01 o 
   0   4   7       19.15       44.01     16.52 o 
   1   4   7      616.58      637.90     40.69 o 
   2   4   7       78.83       82.29     25.32 o 
   3   4   7        1.20      -21.42     21.42 o 
   4   4   7       51.13       83.99     20.45 o 
   5   4   7        1.77      -13.63     21.18 o 
   6   4   7       26.44       35.54     21.18 o 
   7   4   7       26.26      -12.17     27.02 o 
   8   4   7        0.60       10.22     21.42 o 
   9   4   7        1.26        2.19     20.94 o 
  10   4   7      166.73      165.09     27.51 o 
  11   4   7        2.40       40.17     23.86 o 
  12   4   7        1.05       29.94     22.64 o 
  13   4   7       41.47       35.54     27.51 o 
  14   4   7       26.82        9.74     27.27 o 
  15   4   7       22.38       58.18     23.13 o 
  16   4   7        0.02        0.00     28.00 o 
 -18   5   7       20.14       -7.79     26.05 o 
 -17   5   7       18.78        2.43     27.27 o 
 -16   5   7       12.22       34.57     29.21 o 
 -15   5   7       22.16       14.36     27.51 o 
 -14   5   7        0.57       -7.06     23.13 o 
 -13   5   7        0.61       20.45     23.86 o 
 -12   5   7      184.40      138.55     31.65 o 
 -11   5   7       70.56      107.37     28.49 o 
 -10   5   7       77.96       92.27     27.76 o 
  -9   5   7       28.81       24.59     25.08 o 
  -8   5   7        8.31      -16.07     22.88 o 
  -7   5   7       42.78       57.46     20.45 o 
  -6   5   7       19.52       35.06     19.72 o 
  -5   5   7       72.87       90.57     25.81 o 
  -4   5   7      194.72      179.47     29.22 o 
  -3   5   7       33.02       26.54     22.40 o 
  -2   5   7      662.41      732.96     45.81 o 
  -1   5   7       34.63      -11.44     25.81 o 
   0   5   7       77.87       94.35     16.25 o 
   1   5   7      304.53      264.00     30.69 o 
   2   5   7        3.16       -9.74     22.15 o 
   3   5   7        0.16       29.21     20.45 o 
   4   5   7       22.31       35.30     24.10 o 
   5   5   7        9.56       28.00     18.50 o 
   6   5   7        5.87       -8.03     23.61 o 
   7   5   7       24.22        8.28     22.64 o 
   8   5   7        5.07       33.84     20.45 o 
   9   5   7       10.40       28.24     25.56 o 
  10   5   7      117.47      118.09     32.63 o 
  11   5   7       79.64       75.47     27.76 o 
  12   5   7      117.29       82.29     34.09 o 
  13   5   7      242.15      247.41     37.50 o 
  14   5   7       15.35      -29.94     31.89 o 
  15   5   7        5.67       20.69     23.86 o 
  16   5   7        0.00       24.10     29.70 o 
 -18   6   7        8.01      -29.46     29.46 o 
 -17   6   7       47.10       75.71     27.02 o 
 -16   6   7       11.84       27.75     24.59 o 
 -15   6   7       15.24       12.42     24.10 o 
 -14   6   7       62.23      100.31     21.91 o 
 -13   6   7       18.26       11.69     26.54 o 
 -12   6   7       67.65       90.81     31.16 o 
 -11   6   7      260.07      298.80     34.09 o 
 -10   6   7        9.94        0.00     27.02 o 
  -9   6   7       10.30       -2.19     26.29 o 
  -8   6   7        6.79       14.61     22.40 o 
  -7   6   7       10.46       40.90     22.15 o 
  -6   6   7      120.32      125.39     26.78 o 
  -5   6   7       55.42       33.84     25.81 o 
  -4   6   7        4.10        3.90     21.91 o 
  -3   6   7       15.83       -3.90     21.42 o 
  -2   6   7       45.07       33.35     26.78 o 
  -1   6   7        0.00        7.79     20.69 o 
   0   6   7        9.78       -3.83     16.26 o 
   1   6   7        1.08       -3.90     19.23 o 
   2   6   7        5.39       18.01     21.67 o 
   3   6   7       34.38        1.95     24.35 o 
   4   6   7       13.16      -18.26     24.59 o 
   5   6   7        0.27      -16.55     22.88 o 
   6   6   7        3.63      -23.61     23.61 o 
   7   6   7       62.98       68.66     26.54 o 
   8   6   7       21.52       30.67     22.40 o 
   9   6   7       60.41       31.41     29.22 o 
  10   6   7       40.78       36.76     26.78 o 
  11   6   7        5.19      -21.18     27.27 o 
  12   6   7       21.93       46.01     27.27 o 
  13   6   7        0.43       29.94     26.54 o 
  14   6   7        2.75       56.48     27.27 o 
  15   6   7       11.81      -18.50     30.43 o 
 -17   7   7       12.23       -5.36     26.05 o 
 -16   7   7        5.32       20.94     27.51 o 
 -15   7   7        4.55        7.55     22.88 o 
 -14   7   7       39.40       37.00     28.00 o 
 -13   7   7       28.91       19.23     29.70 o 
 -12   7   7       67.36       77.42     27.75 o 
 -11   7   7      180.78      206.48     32.87 o 
 -10   7   7      237.21      206.50     37.50 o 
  -9   7   7       95.09      103.47     24.59 o 
  -8   7   7      171.83      188.22     34.09 o 
  -7   7   7       18.30        8.52     24.83 o 
  -6   7   7        8.23       -8.28     22.64 o 
  -5   7   7      237.81      234.75     34.09 o 
  -4   7   7       13.15       53.56     20.94 o 
  -3   7   7       52.90       36.76     22.89 o 
  -2   7   7       11.47       26.54     22.88 o 
  -1   7   7       42.61       69.38     24.83 o 
   0   7   7       30.15       32.21     17.15 o 
   1   7   7        7.92      -12.42     22.64 o 
   2   7   7      171.21      126.86     33.85 o 
   3   7   7       33.98       69.14     25.81 o 
   4   7   7       44.96       76.20     23.13 o 
   5   7   7        1.72        0.00     25.32 o 
   6   7   7      162.39      137.82     30.44 o 
   7   7   7       11.15      -27.27     27.27 o 
   8   7   7        0.02        6.82     21.18 o 
   9   7   7        0.02      -11.69     22.88 o 
  10   7   7       17.34       37.98     25.81 o 
  11   7   7      207.59      275.40     38.23 o 
  12   7   7       15.76        9.98     29.21 o 
  13   7   7        0.11      -23.13     24.83 o 
  14   7   7        0.41        8.03     26.29 o 
 -16   8   7        8.27       13.63     23.61 o 
 -15   8   7       23.55       36.76     20.69 o 
 -14   8   7       13.11       46.01     24.34 o 
 -13   8   7       60.85       92.27     29.46 o 
 -12   8   7        0.97        7.30     25.07 o 
 -11   8   7      141.08      167.03     29.70 o 
 -10   8   7       69.65       28.00     31.41 o 
  -9   8   7       37.45       55.02     27.02 o 
  -8   8   7      166.59      189.44     34.58 o 
  -7   8   7       58.74       -2.19     30.68 o 
  -6   8   7       10.80       13.15     24.10 o 
  -5   8   7        0.23      -19.48     27.27 o 
  -4   8   7        3.03       15.09     22.40 o 
  -3   8   7       43.60       45.04     23.86 o 
  -2   8   7        7.77       21.42     27.02 o 
  -1   8   7      111.10      130.26     28.73 o 
   0   8   7        2.34        3.58     17.35 o 
   1   8   7        0.23        6.57     23.37 o 
   2   8   7      142.74       93.50     29.22 o 
   3   8   7        2.88      -24.10     24.10 o 
   4   8   7       66.45       88.38     27.51 o 
   5   8   7       53.15       11.20     25.08 o 
   6   8   7        1.43        4.63     23.86 o 
   7   8   7        3.28      -16.31     25.32 o 
   8   8   7       49.03       37.74     30.43 o 
   9   8   7       14.61       41.14     25.56 o 
  10   8   7        1.89       32.13     29.21 o 
  11   8   7       24.14      -10.22     28.73 o 
  12   8   7        2.63       12.90     27.51 o 
  13   8   7        0.44       -2.68     25.07 o 
 -14   9   7        0.78      -13.39     29.94 o 
 -13   9   7        0.17       38.95     23.37 o 
 -12   9   7        0.59      -20.45     27.51 o 
 -11   9   7       18.76       42.36     26.54 o 
 -10   9   7      169.06      214.76     36.28 o 
  -9   9   7      371.45      330.99     40.67 o 
  -8   9   7      158.21      134.41     37.25 o 
  -7   9   7        2.15       20.94     27.02 o 
  -6   9   7      149.75      138.06     31.90 o 
  -5   9   7       20.14       63.78     26.05 o 
  -4   9   7       40.05       51.86     28.73 o 
  -3   9   7       17.82       33.60     24.83 o 
  -2   9   7      431.39      291.32     40.68 o 
  -1   9   7      150.59      201.61     35.06 o 
   0   9   7       11.24        2.21     18.59 o 
   1   9   7       64.61       65.73     29.70 o 
   2   9   7        4.54       13.63     26.78 o 
   3   9   7       31.38       22.88     28.00 o 
   4   9   7      445.32      547.32     43.84 o 
   5   9   7      169.88      194.79     33.36 o 
   6   9   7        0.12      -28.73     30.43 o 
   7   9   7        4.22       21.91     24.10 o 
   8   9   7        1.98      -28.24     28.24 o 
   9   9   7      111.89       98.12     34.09 o 
  10   9   7        0.58       10.22     27.27 o 
  11   9   7        0.36      -27.75     27.75 o 
  12   9   7        1.43       29.70     26.29 o 
 -12  10   7        7.06       34.57     23.61 o 
 -11  10   7       30.42       70.36     25.81 o 
 -10  10   7        6.51        7.79     27.02 o 
  -9  10   7        6.36        2.43     25.56 o 
  -8  10   7      273.73      354.08     36.77 o 
  -7  10   7      240.91      202.85     38.23 o 
  -6  10   7       59.03       46.01     24.59 o 
  -5  10   7       78.27      -11.93     31.65 o 
  -4  10   7       20.84        2.43     26.05 o 
  -3  10   7        0.45       73.28     22.64 o 
  -2  10   7       21.35       87.15     23.86 o 
  -1  10   7      152.17      158.02     34.82 o 
   0  10   7       24.15      -14.29     39.07 o 
   1  10   7       92.66      119.06     25.56 o 
   2  10   7        0.62       -2.43     24.83 o 
   3  10   7       20.18      -16.80     29.94 o 
   4  10   7       24.38       41.39     29.21 o 
   5  10   7       19.28       19.72     29.21 o 
   6  10   7       81.73      117.59     31.65 o 
   7  10   7        5.71       -5.11     28.24 o 
   8  10   7        1.75       -2.68     26.78 o 
   9  10   7        0.22      -15.82     25.80 o 
  10  10   7        1.64      -29.94     29.94 o 
 -10  11   7        7.89       26.78     21.42 o 
  -9  11   7       45.19       34.33     30.43 o 
  -8  11   7        1.46       31.16     22.15 o 
  -7  11   7       22.85       28.24     28.73 o 
  -6  11   7       32.56       63.54     26.54 o 
  -5  11   7        7.74      -28.73     28.73 o 
  -4  11   7      213.74      210.39     40.18 o 
  -3  11   7      268.39      259.10     41.89 o 
  -2  11   7      129.33      106.89     35.55 o 
  -1  11   7      174.84      191.38     38.96 o 
   0  11   7      108.82      127.09     23.35 o 
   1  11   7       47.34        5.11     30.92 o 
   2  11   7       46.22       75.71     29.70 o 
   3  11   7       63.73      104.20     29.70 o 
   4  11   7       64.34       23.13     32.87 o 
   5  11   7       64.06       41.39     28.24 o 
   6  11   7       29.21       18.50     28.24 o 
   7  11   7        0.16      -10.71     29.46 o 
  -6  12   7       15.86        5.36     31.65 o 
  -5  12   7        0.51      -16.07     29.94 o 
  -4  12   7       11.06       50.15     26.05 o 
  -3  12   7       10.69       34.08     28.24 o 
  -2  12   7       81.12       60.38     34.57 o 
  -1  12   7        3.60      -31.89     31.89 o 
   0  12   7       72.52       59.44     21.50 o 
   1  12   7       54.64       50.40     33.11 o 
   2  12   7      100.33       45.29     33.84 o 
   3  12   7        0.10       37.49     28.97 o 
 -17   0   8       54.10       48.45     35.06 o 
 -16   0   8       53.49      -18.26     31.41 o 
 -15   0   8       14.09       78.88     27.27 o 
 -14   0   8        1.76      -19.72     28.24 o 
 -13   0   8       11.81       -2.43     32.86 o 
 -12   0   8       12.42       35.30     30.43 o 
 -11   0   8      408.08      399.20     44.09 o 
 -10   0   8      194.84      106.17     34.09 o 
  -9   0   8      285.46      305.87     37.50 o 
  -8   0   8       70.41       37.01     29.22 o 
  -7   0   8       13.17       40.90     24.83 o 
  -6   0   8      133.09       91.06     32.63 o 
  -5   0   8      228.74      190.92     34.09 o 
  -4   0   8        3.67       -8.28     22.88 o 
  -3   0   8       10.21      -25.56     25.56 o 
  -2   0   8       42.30       28.97     25.56 o 
  -1   0   8       12.17       41.39     20.94 o 
   0   0   8      132.19      168.56     21.08 o 
   1   0   8      105.62      212.07     29.70 o 
   2   0   8       95.24       65.01     26.29 o 
   3   0   8        4.18       10.47     23.61 o 
   4   0   8       31.82       44.79     24.35 o 
   5   0   8       92.22       80.35     30.68 o 
   6   0   8      160.07      165.57     37.74 o 
   7   0   8      102.21      139.27     34.09 o 
   8   0   8      654.89      683.90     48.00 o 
   9   0   8        7.94       14.12     29.94 o 
  10   0   8       82.74      110.29     32.62 o 
  11   0   8        3.62       -2.43     31.16 o 
  12   0   8        0.59       30.43     30.43 o 
  13   0   8      157.53      168.98     36.52 o 
  14   0   8       34.46       88.37     33.11 o 
 -16   1   8       31.91       15.82     29.46 o 
 -15   1   8        2.81       38.22     24.59 o 
 -14   1   8        0.18       -9.98     25.32 o 
 -13   1   8      232.11      259.34     41.15 o 
 -12   1   8      292.64      248.40     38.96 o 
 -11   1   8      116.11       80.83     32.87 o 
 -10   1   8       74.90       85.94     30.92 o 
  -9   1   8        0.30      -24.59     24.59 o 
  -8   1   8        3.68        4.38     23.61 o 
  -7   1   8       55.39       47.47     27.27 o 
  -6   1   8       78.50       84.97     24.83 o 
  -5   1   8        1.82       -6.33     23.86 o 
  -4   1   8       42.27       83.26     22.64 o 
  -3   1   8      124.30       84.97     28.73 o 
  -2   1   8        0.00       -6.09     22.88 o 
  -1   1   8       12.54       39.44     21.67 o 
   0   1   8       75.54       56.93     17.42 o 
   1   1   8       15.30       16.80     23.13 o 
   2   1   8        1.43      -24.34     24.34 o 
   3   1   8       36.74       33.84     26.78 o 
   4   1   8        2.91      -15.09     23.37 o 
   5   1   8       39.43      -29.21     29.21 o 
   6   1   8      128.08      139.51     31.90 o 
   7   1   8      159.11      162.41     36.52 o 
   8   1   8      224.52      234.74     37.50 o 
   9   1   8      210.37      167.04     37.74 o 
  10   1   8       36.05       36.03     30.92 o 
  11   1   8      111.54       69.15     32.38 o 
  12   1   8       40.35       45.53     30.43 o 
  13   1   8        7.73      -28.73     31.40 o 
  14   1   8        4.01       26.78     30.67 o 
 -16   2   8       37.06       21.18     30.67 o 
 -15   2   8       66.26       64.27     30.43 o 
 -14   2   8       13.59       19.96     24.10 o 
 -13   2   8        0.12      -29.70     29.70 o 
 -12   2   8       24.00       18.99     26.29 o 
 -11   2   8      278.40      272.50     36.29 o 
 -10   2   8        4.39       29.70     23.13 o 
  -9   2   8       44.29       69.38     28.00 o 
  -8   2   8       15.62      -29.21     29.21 o 
  -7   2   8      103.87      160.69     30.19 o 
  -6   2   8       32.24       45.04     23.86 o 
  -5   2   8        8.13       18.99     22.40 o 
  -4   2   8       14.44       -8.28     25.81 o 
  -3   2   8      243.83      240.60     31.17 o 
  -2   2   8        2.76      -10.47     22.40 o 
  -1   2   8        9.34        8.28     24.83 o 
   0   2   8       88.06       93.89     21.26 o 
   1   2   8       21.26       46.26     22.88 o 
   2   2   8        0.61        6.33     20.45 o 
   3   2   8        1.95        6.33     18.50 o 
   4   2   8      117.97      123.44     27.76 o 
   5   2   8       30.79       17.53     25.32 o 
   6   2   8        1.18      -11.20     27.51 o 
   7   2   8       12.58      -13.63     27.27 o 
   8   2   8      109.76      104.45     31.41 o 
   9   2   8       34.88        7.06     31.41 o 
  10   2   8      395.65      373.62     46.76 o 
  11   2   8        3.38       27.27     29.70 o 
  12   2   8       24.96       48.45     28.73 o 
  13   2   8        0.36        5.36     28.24 o 
 -16   3   8      112.97      104.21     32.38 o 
 -15   3   8       49.44       26.05     29.70 o 
 -14   3   8      175.48      223.04     36.04 o 
 -13   3   8        3.30       19.72     29.94 o 
 -12   3   8      200.11      159.25     34.33 o 
 -11   3   8       26.34      -21.18     31.40 o 
 -10   3   8        1.54      -27.51     27.51 o 
  -9   3   8       19.75       34.08     21.91 o 
  -8   3   8       13.25       33.60     23.61 o 
  -7   3   8       37.69       68.17     26.54 o 
  -6   3   8        0.51        4.38     24.59 o 
  -5   3   8      172.24      140.01     28.73 o 
  -4   3   8        0.22      -12.90     22.88 o 
  -3   3   8        6.40        0.00     23.86 o 
  -2   3   8       51.49       55.02     20.94 o 
  -1   3   8        6.81      -23.86     23.86 o 
   0   3   8       17.43       16.19     18.99 o 
   1   3   8       18.40       25.56     26.29 o 
   2   3   8        5.76       -2.19     24.59 o 
   3   3   8        0.48        2.19     23.37 o 
   4   3   8       47.62       61.59     28.73 o 
   5   3   8        0.85      -24.59     27.27 o 
   6   3   8       42.50       52.10     28.73 o 
   7   3   8        1.91       27.75     24.59 o 
   8   3   8       42.56       56.48     28.73 o 
   9   3   8        0.00      -29.21     29.21 o 
  10   3   8        0.00      -27.51     27.51 o 
  11   3   8       27.86       17.53     33.35 o 
  12   3   8       20.48       38.71     29.46 o 
  13   3   8       31.71       23.86     30.19 o 
 -15   4   8        0.08        5.36     25.32 o 
 -14   4   8       14.24       28.24     28.00 o 
 -13   4   8      110.79       93.01     32.63 o 
 -12   4   8      183.48      159.49     30.44 o 
 -11   4   8       54.62       31.16     29.46 o 
 -10   4   8       78.79       46.99     26.54 o 
  -9   4   8        0.04       -6.82     26.29 o 
  -8   4   8       27.71       29.70     24.34 o 
  -7   4   8      145.13       94.23     33.84 o 
  -6   4   8        0.05       55.50     23.13 o 
  -5   4   8       26.12       21.91     25.08 o 
  -4   4   8       19.85       47.96     23.61 o 
  -3   4   8        0.20       12.90     21.91 o 
  -2   4   8      102.06      129.77     23.62 o 
  -1   4   8        6.63       28.00     24.83 o 
   0   4   8        0.04       26.89     15.53 o 
   1   4   8        5.33       -8.76     26.29 o 
   2   4   8        3.38      -27.02     27.02 o 
   3   4   8       42.89       50.88     25.32 o 
   4   4   8      113.81      112.00     31.65 o 
   5   4   8        3.52      -26.29     26.29 o 
   6   4   8       14.21        6.82     26.29 o 
   7   4   8        3.00       -2.43     27.51 o 
   8   4   8      281.26      251.56     36.77 o 
   9   4   8        3.25        4.87     31.89 o 
  10   4   8       15.59      -33.11     33.11 o 
  11   4   8        5.23       38.46     29.21 o 
  12   4   8      162.47      149.74     32.63 o 
  13   4   8        1.63      -27.02     32.62 o 
 -15   5   8       66.98       97.14     32.38 o 
 -14   5   8      195.06      223.53     37.01 o 
 -13   5   8       11.73       25.56     27.75 o 
 -12   5   8       57.56       40.17     27.27 o 
 -11   5   8      153.29       85.95     35.55 o 
 -10   5   8       14.11       -2.43     29.46 o 
  -9   5   8        1.49        4.63     26.78 o 
  -8   5   8       22.77       32.62     23.86 o 
  -7   5   8        0.00       41.38     21.91 o 
  -6   5   8       25.89       11.44     20.69 o 
  -5   5   8        1.42      -20.21     24.83 o 
  -4   5   8       41.75       17.77     26.54 o 
  -3   5   8       24.27       62.08     24.10 o 
  -2   5   8       19.39       24.34     28.73 o 
  -1   5   8      310.39      297.12     39.70 o 
   0   5   8        3.59        6.74     17.82 o 
   1   5   8        0.40      -13.39     29.46 o 
   2   5   8       48.80       67.68     30.68 o 
   3   5   8        1.90      -27.75     27.75 o 
   4   5   8        7.04       -2.19     23.13 o 
   5   5   8       20.16       -2.43     25.32 o 
   6   5   8        4.12        7.06     24.83 o 
   7   5   8       11.32      -27.02     27.02 o 
   8   5   8       67.46       88.13     32.87 o 
   9   5   8        1.35      -12.42     29.46 o 
  10   5   8        6.86       33.11     30.19 o 
  11   5   8        0.07        2.68     30.92 o 
  12   5   8        5.93      -29.46     30.92 o 
 -14   6   8        0.02        0.00     30.19 o 
 -13   6   8       11.90       -7.79     29.94 o 
 -12   6   8        0.05      -30.67     30.67 o 
 -11   6   8       37.78       85.69     27.51 o 
 -10   6   8       93.47       39.69     35.30 o 
  -9   6   8        2.54       12.17     22.15 o 
  -8   6   8        6.43        7.30     23.86 o 
  -7   6   8      111.12      115.89     27.76 o 
  -6   6   8        0.28       -4.63     24.83 o 
  -5   6   8      137.52      182.86     32.14 o 
  -4   6   8        0.32      -27.02     27.02 o 
  -3   6   8       34.94       54.78     26.29 o 
  -2   6   8        0.01       20.45     24.59 o 
  -1   6   8       35.92       70.84     25.81 o 
   0   6   8       16.18       23.02     26.41 o 
   1   6   8       32.12        2.19     27.27 o 
   2   6   8       63.50       83.75     27.27 o 
   3   6   8       45.76      -11.69     30.43 o 
   4   6   8       18.59       35.54     27.51 o 
   5   6   8       12.60       -9.49     29.46 o 
   6   6   8       24.20       26.78     27.27 o 
   7   6   8       26.17       42.12     28.24 o 
   8   6   8        5.26       20.21     26.54 o 
   9   6   8       12.10      -30.19     30.19 o 
  10   6   8       73.26       57.70     31.16 o 
  11   6   8        1.00       -2.68     28.48 o 
 -12   7   8       60.99      132.68     34.08 o 
 -11   7   8       71.72       65.00     29.22 o 
 -10   7   8       48.52       53.56     27.75 o 
  -9   7   8       22.36      -15.09     31.89 o 
  -8   7   8        5.36      -27.27     29.94 o 
  -7   7   8        0.18        7.30     25.80 o 
  -6   7   8       10.89       19.48     28.73 o 
  -5   7   8        8.05       -2.43     26.78 o 
  -4   7   8       60.66       76.20     29.95 o 
  -3   7   8        9.69      -16.55     29.46 o 
  -2   7   8       17.48       30.67     24.59 o 
  -1   7   8        7.38      -16.55     23.86 o 
   0   7   8       22.91        2.37     18.91 o 
   1   7   8        0.01        4.87     27.02 o 
   2   7   8       13.70       -9.74     30.19 o 
   3   7   8        4.63      -31.65     31.65 o 
   4   7   8       31.42       24.34     28.48 o 
   5   7   8       18.55        0.00     28.48 o 
   6   7   8        0.10      -17.53     26.78 o 
   7   7   8       14.63       15.34     31.16 o 
   8   7   8       43.86       12.90     34.81 o 
   9   7   8        7.02      -23.86     28.73 o 
 -11   8   8       64.47      112.96     28.00 o 
 -10   8   8      228.22      179.95     37.50 o 
  -9   8   8        0.05       10.47     29.70 o 
  -8   8   8        4.89       43.58     23.37 o 
  -7   8   8        0.78      -17.77     30.43 o 
  -6   8   8       32.63        9.98     29.21 o 
  -5   8   8       18.02       52.10     27.51 o 
  -4   8   8        4.33       34.57     27.27 o 
  -3   8   8        0.31        2.43     28.97 o 
  -2   8   8        0.00       19.72     25.07 o 
  -1   8   8       61.67       31.89     28.97 o 
   0   8   8       45.15       64.24     20.39 o 
   1   8   8       10.27       24.83     28.24 o 
   2   8   8      103.48      149.73     29.95 o 
   3   8   8        5.43       17.53     28.24 o 
   4   8   8       28.54       10.22     28.97 o 
   5   8   8        1.68      -12.90     30.92 o 
   6   8   8        1.99      -27.27     27.27 o 
   7   8   8        5.53       31.65     26.78 o 
   8   8   8       83.82       88.86     35.79 o 
  -8   9   8       39.45       18.75     29.46 o 
  -7   9   8       57.16       28.97     30.92 o 
  -6   9   8        1.49       15.58     26.29 o 
  -5   9   8        0.94       62.08     23.86 o 
  -4   9   8        0.25       54.04     24.10 o 
  -3   9   8       16.75       28.24     29.21 o 
  -2   9   8       16.25        7.79     28.24 o 
  -1   9   8       26.55      -35.79     35.79 o 
   0   9   8        1.14       -2.25     21.67 o 
   1   9   8       72.29       59.40     34.08 o 
   2   9   8        0.43      -30.92     30.92 o 
   3   9   8       26.60       62.81     29.46 o 
   4   9   8        0.41        8.03     27.02 o 
   5   9   8        1.07        5.36     28.73 o 
  -4  10   8       10.78       32.13     30.19 o 
  -3  10   8       22.34       29.46     31.40 o 
  -2  10   8        0.05        2.68     28.73 o 
  -1  10   8       14.70        5.36     30.19 o 
   0  10   8        0.39       -7.32     61.71 o 
   1  10   8       43.93       48.69     30.43 o 
 -11   1   9       18.13       34.57     29.21 o 
 -10   1   9       93.95       73.28     37.25 o 
  -9   1   9        7.81      -15.34     28.24 o 
  -8   1   9        2.23       37.98     26.78 o 
  -7   1   9        2.21       12.66     26.78 o 
  -6   1   9       56.25       52.10     29.46 o 
  -5   1   9       33.53       41.87     28.73 o 
  -4   1   9        6.65      -21.91     27.75 o 
  -3   1   9        6.96       -4.87     29.70 o 
  -2   1   9       41.64       73.04     24.59 o 
  -1   1   9        2.85       38.95     25.80 o 
   0   1   9        2.04       12.78     23.13 o 
   1   1   9       95.77      134.88     30.19 o 
   2   1   9        0.50      -27.27     28.48 o 
   3   1   9        0.76       22.40     21.42 o 
   4   1   9       47.26       55.26     34.57 o 
   5   1   9      111.90       71.34     36.76 o 
   6   1   9        0.95       25.80     30.67 o 
   7   1   9       69.88      118.08     33.60 o 
   8   1   9       34.51       53.32     34.08 o 
 -11   2   9        8.26       21.42     27.27 o 
 -10   2   9       54.53       10.47     31.41 o 
  -9   2   9        4.97       36.27     29.94 o 
  -8   2   9       90.74       69.14     34.57 o 
  -7   2   9        0.65      -26.78     26.78 o 
  -6   2   9      105.96       72.55     28.00 o 
  -5   2   9        2.15       12.42     26.29 o 
  -4   2   9       22.02       12.42     30.67 o 
  -3   2   9        2.01      -12.17     29.46 o 
  -2   2   9       43.94       93.24     25.81 o 
  -1   2   9        0.54        0.00     26.29 o 
   0   2   9       21.57        1.63     31.89 o 
   1   2   9        0.01      -29.70     30.19 o 
   2   2   9        3.54        7.55     29.46 o 
   3   2   9        1.37      -27.51     29.46 o 
   4   2   9       12.96       10.22     29.46 o 
   5   2   9       10.84       10.22     30.43 o 
   6   2   9       69.32       54.54     36.76 o 
   7   2   9       96.43      168.97     28.73 o 
   8   2   9       45.83       37.49     33.11 o 
 -10   3   9       12.48       39.92     25.81 o 
  -9   3   9        1.44       18.26     32.13 o 
  -8   3   9      280.53      276.88     39.94 o 
  -7   3   9       27.00       25.56     31.16 o 
  -6   3   9       19.61      -15.09     32.13 o 
  -5   3   9       30.08       15.09     28.24 o 
  -4   3   9       73.19        4.87     30.68 o 
  -3   3   9       27.25        0.00     27.75 o 
  -2   3   9        0.08      -12.42     29.94 o 
  -1   3   9      147.19      126.61     33.60 o 
   0   3   9       21.36       52.44     21.18 o 
   1   3   9       27.37       19.96     30.19 o 
   2   3   9       11.49       17.53     27.75 o 
   3   3   9      111.87      126.85     30.68 o 
   4   3   9        0.36       28.24     26.54 o 
   5   3   9       24.88       28.48     29.70 o 
   6   3   9        0.45      -13.15     32.38 o 
   7   3   9       42.35       29.46     33.84 o 
  -9   4   9       57.33       79.85     31.41 o 
  -8   4   9        0.07       39.44     25.32 o 
  -7   4   9        0.03       75.47     26.05 o 
  -6   4   9        7.73       -5.11     27.27 o 
  -5   4   9        0.79      -27.75     27.75 o 
  -4   4   9        0.14      -26.54     26.54 o 
  -3   4   9        1.58        2.43     27.02 o 
  -2   4   9       41.06       12.66     26.05 o 
  -1   4   9        3.91      -22.64     32.38 o 
   0   4   9        7.80       46.80     19.44 o 
   1   4   9       17.98        5.11     30.19 o 
   2   4   9       23.30       20.45     32.87 o 
   3   4   9        1.19       10.22     28.73 o 
   4   4   9      101.09       49.42     29.95 o 
   5   4   9        3.69       10.47     30.67 o 
   6   4   9        3.19       -5.36     28.97 o 
  -8   5   9       14.56       26.78     26.05 o 
  -7   5   9        6.44      -10.71     29.21 o 
  -6   5   9       10.46        2.68     30.19 o 
  -5   5   9        0.40      -23.37     28.97 o 
  -4   5   9        0.01       12.90     28.97 o 
  -3   5   9       14.81       25.81     27.27 o 
  -2   5   9       42.69       41.14     32.62 o 
  -1   5   9        4.05       10.22     30.67 o 
   0   5   9        4.09       -2.74     20.48 o 
   1   5   9      105.86       15.58     33.84 o 
   2   5   9       30.11       31.40     32.14 o 
   3   5   9       31.42      -31.65     32.38 o 
   4   5   9       10.86       10.71     28.24 o 
   5   5   9        0.03       16.07     28.00 o 
  -6   6   9        2.98      -30.92     30.92 o 
  -5   6   9       13.86       58.67     28.97 o 
  -4   6   9       19.07       61.10     26.78 o 
  -3   6   9        0.11      -32.86     32.86 o 
  -2   6   9        0.41       21.18     29.21 o 
  -1   6   9        0.40      -29.94     29.94 o 
   0   6   9       25.42      -13.38     41.14 o 
   1   6   9       29.60       32.14     32.62 o 
   2   6   9        6.29      -16.07     33.60 o 
   3   6   9       11.03        5.36     29.21 o 
                                                 
